# Supplementary material for: A pan-tissue DNA methylation atlas enables in silico decomposition of human tissue methylomes at cell-type resolution
Source: Nat Methods. 2022 Mar 11;19(3):296–306. doi: 10.1038/s41592-022-01412-7 (PMC8916958; doi:10.1038/s41592-022-01412-7)
Supplement: Supplementary file 4 — Supplementary Tables 1–6. [file 41592_2022_1412_MOESM4_ESM.xlsx]

## Sheet: SupplTable1
Supplementary Table 1: Inventory of single cell RNA-seq datasets used in this study
Tissue	Purpose	Species	No. analyzed cells	Platform	Reference	GEO accession number/URL
Lung	Reference construction	Human	24655	10x Chromium	Travaglini et al.	synapse.org/#!Synapse:syn21041850/wiki/600865
Lung	Validation	Human	36316	10x Chromium	Travaglini et al.	synapse.org/#!Synapse:syn21041850/wiki/600866
Bladder	Reference construction	Human	8937	10x Chromium	Yu et al.	GSE129845
Bladder	Validation	Human	4017	Microwell-Seq	Han et al.	figshare.com/articles/dataset/HCL_DGE_Data/7235471
Liver	Reference construction	Human	8314	10x Chromium	MacParland et al.	github.com/BaderLab/HumanLiver
Liver	Validation	Human	9279	mCEL-Seq2	Aizarani et al.	GSE124395
Olfactory epithelium	Reference construction	Human	14815	10x Chromium	Durante et al.	GSE139522
Olfactory epithelium	Validation	Human	11677	10x Chromium	Durante et al.	GSE139522
Skin	Reference construction	Human	15147	10x Chromium	Solé-Boldo et al.	GSE130973
Skin	Validation	Mouse	2310	SMART-Seq2	Tabula Muris Consortium	tabula-muris.ds.czbiohub.org
Skin	validation	Human	11228	SMART-Seq2	Le et al.	GSE151091
Pancreas	Reference construction	Human	8586	inDrop	Baron et al.	GSE84133
Pancreas	Validation	Human	2544	SMART-Seq2	Enge et al.	GSE81547
Kidney	Reference construction	Human	19746	10x Chromium	Muto et al.	cellxgene.cziscience.com/collections/9b02383a-9358-4f0f-9795-a891ec523bcc
Kidney	Validation	Human	4276	10x Chromium	Wu et al.	GSE109564
Prostate	Reference construction	Human	12248	10x Chromium	Henry et al.	GSE117403
Prostate	Validation	Human	56765	10x Chromium	Henry et al.	GSE117403
Breast	Reference construction	Mouse	6159	10x Chromium	Tabula Muris Consortium	tabula-muris.ds.czbiohub.org
Breast	Validation	Mouse	2405	SMART-Seq2	Tabula Muris Consortium	tabula-muris.ds.czbiohub.org
Colon	Reference construction	Human	36702	10x Chromium	Elmentaite et al.	gutcellatlas.org/
Colon	Validation	Human	11483	Microwell-Seq	Han et al.	figshare.com/articles/dataset/HCL_DGE_Data/7235471
Heart	Reference construction	Human	6731	SMART-Seq2	Wang et al.	GSE109816
Heart	Validation	Mouse	654	10x Chromium	Tabula Muris Consortium	tabula-muris.ds.czbiohub.org
Brain	Reference construction	Human	17059	10x Chromium	Li et al.	development.psychencode.org
Brain	Validation	Human	285	SMART-Seq	Darmanis et al.	GSE67835
Esophagus	Reference construction	Human	42960	10x Chromium	Madissoon et al.	tissuestabilitycellatlas.org/
Esophagus	Validation	Human	10669	Microwell-Seq	Han et al.	figshare.com/articles/dataset/HCL_DGE_Data/7235471

## Sheet: SupplTable2
Supplementary Table 2: Prediction accuracy of scRNA-seq expression reference matrices across corresponding cell-types
Tissue/Cell	Acinar	Astro	Basal	Chol	CM	Ductal	EC	Endocrine	Epi	Epi_basal	Epi_stratified	Epi_suprabasal	Epi_upper	Fat	Fib	Gland	Gran	Hep	IC	Kera_diff	Kera_undiff	Luminal	Lym	Macro	Mela	Mono	Mye	NeuIm	NeuMa	Neuron	Oligo	OPC	Plasma	SMC	Stellate	Stromal	Tcell
Bladder	NA	NA	NA	NA	NA	NA	0.98	NA	0.9	NA	NA	NA	NA	NA	0.9	NA	NA	NA	0.84	NA	NA	NA	NA	NA	NA	NA	NA	NA	NA	NA	NA	NA	NA	NA	NA	NA	NA
Brain	NA	0.97	NA	NA	NA	NA	0.9	NA	NA	NA	NA	NA	NA	NA	NA	NA	NA	NA	NA	NA	NA	NA	NA	0.81	NA	NA	NA	NA	NA	0.95	0.95	0.78	NA	NA	NA	NA	NA
Breast	NA	NA	0.95	NA	NA	NA	0.98	NA	NA	NA	NA	NA	NA	NA	1	NA	NA	NA	NA	NA	NA	1	NA	NA	NA	NA	NA	NA	NA	NA	NA	NA	NA	NA	NA	NA	NA
Colon	NA	NA	NA	NA	NA	NA	0.82	NA	0.9	NA	NA	NA	NA	NA	NA	NA	NA	NA	NA	NA	NA	NA	0.64	NA	NA	NA	0.91	NA	NA	NA	NA	NA	NA	NA	NA	0.75	NA
Eso	NA	NA	NA	NA	NA	NA	0.93	NA	NA	0.72	0.71	NA	NA	NA	0.98	0.78	NA	NA	0.83	NA	NA	NA	NA	NA	NA	NA	NA	NA	NA	NA	NA	NA	NA	NA	NA	NA	NA
Heart	NA	NA	NA	NA	1	NA	0.97	NA	NA	NA	NA	NA	NA	NA	0.95	NA	NA	NA	NA	NA	NA	NA	NA	NA	NA	NA	NA	NA	NA	NA	NA	NA	NA	NA	NA	NA	NA
Kidney	NA	NA	NA	NA	NA	NA	0.87	NA	0.63	NA	NA	NA	NA	NA	0.77	NA	NA	NA	0.91	NA	NA	NA	NA	NA	NA	NA	NA	NA	NA	NA	NA	NA	NA	NA	NA	NA	NA
Liver	NA	NA	NA	1	NA	NA	0.99	NA	NA	NA	NA	NA	NA	NA	NA	NA	NA	0.99	NA	NA	NA	NA	1	0.98	NA	NA	NA	NA	NA	NA	NA	NA	NA	NA	NA	NA	NA
Lung	NA	NA	NA	NA	NA	NA	1	NA	0.99	NA	NA	NA	NA	NA	NA	NA	1	NA	NA	NA	NA	NA	0.99	0.97	NA	0.97	NA	NA	NA	NA	NA	NA	NA	NA	NA	0.99	NA
OE	NA	NA	1	NA	NA	NA	0.98	NA	NA	NA	NA	NA	NA	NA	1	0.97	NA	NA	NA	NA	NA	NA	NA	0.91	NA	NA	NA	NA	NA	NA	NA	NA	0.9	NA	NA	NA	1
Pancreas	0.98	NA	NA	NA	NA	0.96	NA	0.99	NA	NA	NA	NA	NA	NA	NA	NA	NA	NA	NA	NA	NA	NA	NA	NA	NA	NA	NA	NA	NA	NA	NA	NA	NA	NA	0.96	NA	NA
Prostate	NA	NA	0.99	NA	NA	NA	1	NA	NA	NA	NA	NA	NA	NA	0.96	NA	NA	NA	NA	NA	NA	0.91	NA	NA	NA	NA	NA	NA	NA	NA	NA	NA	NA	0.96	NA	NA	NA
Skin	NA	NA	NA	NA	NA	NA	NA	NA	NA	NA	NA	NA	NA	NA	NA	NA	NA	NA	NA	0.88	0.76	NA	NA	NA	0.84	NA	NA	NA	NA	NA	NA	NA	NA	NA	NA	NA	0.5

## Sheet: SupplTable3
Supplementary Table 3: Number of marker genes for each cell-type and in each tissue-specific DNAm reference matrix
Tissue/Cell	Acinar	Astro	Basal	Chol	CM	Ductal	EC	Endocrine	Epi	Epi_basal	Epi_stratified	Epi_suprabasal	Epi_upper	Fat	Fib	Gland	Gran	Hep	IC	Kera_diff	Kera_undiff	Luminal	Lym	Macro	Mela	Mono	Mye	NeuIm	NeuMa	Neuron	Oligo	OPC	Plasma	SMC	Stellate	Stromal	Tcell
Bladder	NA	NA	NA	NA	NA	NA	27	NA	32	NA	NA	NA	NA	NA	54	NA	NA	NA	21	NA	NA	NA	NA	NA	NA	NA	NA	NA	NA	NA	NA	NA	NA	NA	NA	NA	NA
Brain	NA	14	NA	NA	NA	NA	23	NA	NA	NA	NA	NA	NA	NA	NA	NA	NA	NA	NA	NA	NA	NA	NA	12	NA	NA	NA	NA	NA	32	19	10	NA	NA	NA	NA	NA
Breast	NA	NA	36	NA	NA	NA	56	NA	NA	NA	NA	NA	NA	116	36	NA	NA	NA	NA	NA	NA	44	21	34	NA	NA	NA	NA	NA	NA	NA	NA	NA	NA	NA	NA	NA
Colon	NA	NA	NA	NA	NA	NA	22	NA	19	NA	NA	NA	NA	NA	NA	NA	NA	NA	NA	NA	NA	NA	10	NA	NA	NA	28	NA	NA	NA	NA	NA	NA	NA	NA	25	NA
Eso	NA	NA	NA	NA	NA	NA	24	NA	NA	7	16	11	67	NA	23	8	NA	NA	5	NA	NA	NA	NA	NA	NA	NA	NA	NA	NA	NA	NA	NA	NA	NA	NA	NA	NA
Heart	NA	NA	NA	NA	108	NA	32	NA	NA	NA	NA	NA	NA	NA	46	NA	NA	NA	NA	NA	NA	NA	NA	10	NA	NA	NA	NA	NA	NA	NA	NA	NA	11	NA	NA	NA
Kidney	NA	NA	NA	NA	NA	NA	11	NA	8	NA	NA	NA	NA	NA	6	NA	NA	NA	7	NA	NA	NA	NA	NA	NA	NA	NA	NA	NA	NA	NA	NA	NA	NA	NA	NA	NA
Liver	NA	NA	NA	23	NA	NA	30	NA	NA	NA	NA	NA	NA	NA	NA	NA	NA	79	NA	NA	NA	NA	11	28	NA	NA	NA	NA	NA	NA	NA	NA	NA	NA	NA	NA	NA
Lung	NA	NA	NA	NA	NA	NA	30	NA	32	NA	NA	NA	NA	NA	NA	NA	19	NA	NA	NA	NA	NA	26	107	NA	21	NA	NA	NA	NA	NA	NA	NA	NA	NA	26	NA
OE	NA	NA	21	NA	NA	NA	54	NA	NA	NA	NA	NA	NA	NA	25	26	NA	NA	NA	NA	NA	NA	NA	36	NA	NA	NA	32	17	NA	NA	NA	12	NA	NA	NA	16
Pancreas	26	NA	NA	NA	NA	33	20	11	NA	NA	NA	NA	NA	NA	NA	NA	NA	NA	24	NA	NA	NA	NA	NA	NA	NA	NA	NA	NA	NA	NA	NA	NA	NA	22	NA	NA
Prostate	NA	NA	18	NA	NA	NA	22	NA	NA	NA	NA	NA	NA	NA	21	NA	NA	NA	32	NA	NA	18	NA	NA	NA	NA	NA	NA	NA	NA	NA	NA	NA	11	NA	NA	NA
Skin	NA	NA	NA	NA	NA	NA	11	NA	NA	NA	NA	NA	NA	NA	21	NA	NA	NA	NA	20	10	NA	NA	24	12	NA	NA	NA	NA	NA	NA	NA	NA	NA	NA	NA	13

## Sheet: SupplTable4
Supplementary Table 4: Enriched pathway for hypermethylated CpGs correlated with basal fraction in ONB samples
Columns label pathway/biological term, the number of genes in the pathway, the number present in the DNAm signature, the odds ratio, the onet-tailed Fisher-test P-value, the Benjamini-Hochberg adjusted P-value and the enriched genes.
Enriched Pathway	nREP	nOVL	OR	P	adjP	Genes
BENPORATH_EED_TARGETS	1001	67	6.73243	1.29955e-28	1.11332e-24	HOXD4 MSX2 FBP1 TMEM88 ELMOD1 SOX17 GSX1 ADCYAP1 GHSR SIM1 ASCL2 FOXD4L1 SLC6A1 MED31 RSPO2 B4GALNT2 CLIC5 HTR1B GATA3 ADCY8 GABRA4 KCNC2 WT1 OTOP1 DSC3 HOXA9 VSX1 TFAP2B HOXA1 SLC18A3 ALX1 OLIG1 WNT3A CYP26A1 SORCS3 TBR1 ADRB3 PHOX2A CBLN4 BARHL2 NKX6-2 PTPRT APBB1IP OTX1 C17orf100 MTSS1 MAFB PRDM14 BARX1 HOXA6 GAD2 CYP24A1 PAX1 MCHR2 HOXC13 CFTR TCF15 PDX1 TET2 PITX3 TRHDE ANKRD9 CDX2 SLC35D3 N…
BENPORATH_SUZ12_TARGETS	971	58	5.69447	3.69949e-22	1.58468e-18	PHOX2A NKX6-2 WNT3A PAX1 FBP1 ASCL2 ADAMTSL3 TTYH1 KCNC2 FOXD4L1 ADCYAP1 ADCY8 GHSR GSX1 BARX1 CYP26A1 CFTR GABRA4 SLC18A3 HS3ST2 OLIG1 TBR1 PTPRT MAFB ADRB3 TRHDE SLC6A1 VSX1 CLIC6 CDX2 GPR158 HOXC4 WT1 ELMOD1 SLC6A2 RSPO2 PDX1 HOXC13 TRPC6 OTX1 CYP24A1 SORCS3 APBB1IP GATA3 HOXD4 EDN3 OTOP1 B4GALNT2 SOX17 BARHL2 DSC3 GAD2 ALX1 NBPF11 TMEM88 CBLN4 PITX3 TET2
BENPORATH_ES_WITH_H3K27ME3	1052	60	5.45357	6.31514e-22	1.80339e-18	TMEM88 CLIC5 FOXD4L1 DSC3 SOX17 HS3ST2 TTYH1 RSPO2 HLA-F CYP26A1 BARHL2 TET2 BARX1 ADCY8 TFAP2B SIM1 ASCL2 KCNC2 PAX1 GABRA4 NKX6-2 SLC35D3 MMP2 MED31 PHOX2A ADCYAP1 FBP1 SLC6A1 MAFB GHSR GATA3 SORCS3 HOXD4 PDX1 ADRB3 CBLN4 RARA CDX2 WT1 TBR1 PTPRT GAD2 OTOP1 CYP24A1 C17orf100 HOXA6 HOXA9 NBPF11 HOXC4 VSX1 WNT3A HOXA1 CACNG8 ELMOD1 OTX1 GSX1 PITX3 MSX2 SLC6A2 B4GALNT2
MIKKELSEN_MEF_HCP_WITH_H3K27ME3	550	42	7.00634	6.03923e-20	1.2646e-16	LHFPL4 SLC6A2 GHSR ADCYAP1 BARX1 OLIG1 HOXC13 NETO1 HS3ST2 SHE NKX6-2 GSX1 AP1M2 NHLH2 PHOX2A TMPRSS2 CELSR1 OTOP1 CHGA DLL3 PRDM14 CYP24A1 VSX1 TFAP2B DBX1 ALX1 TTYH1 C1QL2 SLC6A1 SORCS3 CDX2 WNT3A PDX1 TCF15 FBP1 PAX1 CBLN4 VSTM2A HOXD4 PTPRT BARHL2 ONECUT3
BENPORATH_PRC2_TARGETS	612	44	6.60623	7.38065e-20	1.2646e-16	RSPO2 SORCS3 B4GALNT2 PAX1 SOX17 NKX6-2 PDX1 CYP24A1 WT1 PHOX2A PITX3 ADRB3 CBLN4 CDX2 ADCY8 FOXD4L1 PTPRT SLC6A1 DSC3 FBP1 CYP26A1 OTX1 TET2 TBR1 ASCL2 GHSR ADCYAP1 WNT3A BARX1 GABRA4 KCNC2 OTOP1 TMEM88 MAFB GATA3 HOXC4 ELMOD1 GAD2 TTYH1 BARHL2 GSX1 HOXD4 VSX1 NBPF11
MEISSNER_BRAIN_HCP_WITH_H3K27ME3	259	29	10.2234	1.92592e-18	2.7499e-15	PRDM6 OTOP1 CDX2 ALX1 HOXC4 SIM1 ONECUT3 PHOX2A PRDM14 WT1 WNT3A SLC18A3 HOXC13 PAX1 DBX1 CLDN3 CYP24A1 SLC6A2 B4GALNT2 BARX1 MMP2 HOXD10 GATA3 BARHL2 CELSR1 CYP26A1 FOXC2 IRX6 PDX1
MIKKELSEN_NPC_HCP_WITH_H3K27ME3	326	29	7.8873	9.73587e-16	1.19153e-12	CELSR1 CYP26A1 ONECUT3 ALDH1A2 PAX1 ALX1 SULT4A1 OTOP1 PDX1 GHSR WNT3A TFAP2B HOXD10 CDX2 SIM1 CBLN4 SIGIRR HOXA9 B4GALNT2 TCF15 TRPC6 C1QL2 RALYL VSX1 DBX1 HOXC13 SORCS3 PTPRT GSX1
MEISSNER_NPC_HCP_WITH_H3K4ME2_AND_H3K27ME3	330	25	6.5021	3.77702e-12	4.04472e-09	SULT4A1 SORCS3 ALDH1A2 ASCL2 VSX1 RALYL GSX1 STXBP2 ONECUT3 GHSR CELSR1 CYP26A1 SIM1 CBLN4 C1QL2 FAM155A SLC18A3 FOXC2 PRDM6 PAX1 MSX2 PTPRT TCF15 WNT3A DBX1
MIKKELSEN_MCV6_HCP_WITH_H3K27ME3	405	26	5.44295	5.62764e-11	5.35689e-08	CYP24A1 DLL3 ONECUT3 HOXD4 SLC18A3 TRHDE SHE SLC6A2 HS3ST2 NKX6-2 SLC35D3 PDX1 C1QL2 WNT3A ASCL2 RASL10B VSX1 PTPRT GABRA4 MAFB TRIM58 BARX1 FOXC2 NHLH2 FAM155A SLC6A1
HOX_GENES	64	11	15.7236	9.09186e-10	7.41747e-07	MSX2 PITX3 HOXA6 HOXD10 HOXC13 HOXA1 HOXD4 HOXC4 PDX1 HOXA9 PHOX2A
chr5q31	190	17	7.58585	9.524e-10	7.41747e-07	ALDH7A1 GLRA1 PCDHB15 PCDHB12 PCDHB11 PCDHB16 SAR1B PCDHGA7 PCDHGA6 PCDHGA5 PCDHGA4 PCDHGA3 PCDHGA2 PCDHGA1 PCDHGB1 PCDHGB3 PCDHGB2
MEISSNER_BRAIN_HCP_WITH_H3K4ME3_AND_H3K27ME3	1015	40	3.35505	1.12332e-09	8.01958e-07	HTR1B DLL3 TCF15 GADD45B MAFB RSPO2 TBR1 WNK4 CXADR ZFP36 SIGIRR CBLN4 CPXM1 CLIC6 PITX3 SHE ALDH1A2 AP1M2 OLIG1 ASCL2 PDE3A GHSR UHRF1 GSX1 HS3ST2 TAFA2 SLC35D3 GAD2 SLC6A1 EDN3 CLIC5 TRHDE MSX2 NKX6-2 TRIM58 RALYL OTX1 ADRA1D WWTR1 C1QL2
MIKKELSEN_ES_HCP_WITH_H3K27ME3	40	8	18.7247	5.42906e-08	3.57775e-05	PCDHB15 PCDHB12 TFAP2B NETO1 ADCYAP1 PCDHB16 HOXD4 PCDHB11
GGGACCA,MIR-133A,MIR-133B	181	14	6.39233	1.85309e-07	0.000113396	PRRT2 PITX3 OSBPL8 HOXA6 PCDHGA7 PCDHGA6 PCDHGA5 PCDHGA4 PCDHGA3 PCDHGA2 PCDHGA1 PCDHGB1 PCDHGB3 PCDHGB2
TCCAGAG,MIR-518C	138	11	6.53684	2.90963e-06	0.00166179	HOXA1 PCDHGA7 PCDHGA6 PCDHGA5 PCDHGA4 PCDHGA3 PCDHGA2 PCDHGA1 PCDHGB1 PCDHGB3 PCDHGB2
MULTICELLULAR_ORGANISMAL_DEVELOPMENT	1018	32	2.55646	8.3634e-06	0.00447808	FOXC2 MEF2D LRRC4C PDX1 TFAP2B ADRA1D PAX1 IFI16 EDN3 RAB26 CELSR1 GHSR TCF15 NHLH2 ALX1 PCDHB15 PCDHB12 PCDHB11 PCDHB16 SIM1 DLL3 TNFRSF12A TRIM3 MSX2 PITX3 TBR1 HOXA1 HOXA9 MAFB SPRR2G SPRR2D SPRR2A
TRANSC_FACT	1330	38	2.33966	1.00993e-05	0.00505288	WT1 NKX6-2 ASCL2 HOXC13 HOXA1 SIM1 HOXC4 CDX2 TFAP2B PAX1 TAF6L HOXA6 MEF2D HOXD4 NHLH2 PITX3 VSX1 MSX2 PRDM14 MAFB STAT5B SOX17 TRIM58 PDX1 HOXA9 ZFP36 BARX1 TRIM3 PHOX2A RARA SREBF2 TCF15 HOXD10 ZSCAN12 GATA3 VENTX TBR1 FOXC2
MEISSNER_NPC_HCP_WITH_H3K27ME3	78	8	8.54551	1.06165e-05	0.00505288	SIGIRR PDX1 OTOP1 HOXD10 B4GALNT2 HOXC13 ALX1 CDX2
CAGGTG_V$E12_Q6	2314	55	1.98425	2.02821e-05	0.0091451	BARHL2 PHLDB3 MTSS1 STXBP2 GPR158 GPR157 SIGIRR SREBF2 SIM1 TNFRSF12A CCDC78 OTX1 ADCY8 CYP26A1 GAD2 RALYL CKB GADD45B WT1 HOXA1 TAFA2 SOX17 KHDRBS2 NBEA ZNF575 TTYH1 TMEM88 CLDN3 PPP2R2A RAB26 TCF15 SLC24A2 BEST2 GATA3 PRKACA FAM83H KRAS SLC18A3 HOXD10 PHOX2A NBPF11 TXNDC12 PDE3A KCNC2 FBP1 CXADR RASL10B IRX6 AP1M2 ALDH1A2 NKX6-2 TBR1 APH1B WNT3A GSX1
ATATGCA,MIR-448	203	12	4.74486	2.23128e-05	0.00955769	KRAS NBEA PCDHGA7 PCDHGA6 PCDHGA5 PCDHGA4 PCDHGA3 PCDHGA2 PCDHGA1 PCDHGB1 PCDHGB3 PCDHGB2
FEMALE_PREGNANCY	52	6	9.6865	7.0928e-05	0.0289352	CLIC5 SPRR2G ADCYAP1 SPRR2D SPRR2A GHSR

## Sheet: SupplTable5
Supplementary Table 5: Enriched pathway for hypomethylated CpGs correlated with basal fraction in ONB samples
Columns label pathway/biological term, the number of genes in the pathway, the number present in the DNAm signature, the odds ratio, the onet-tailed Fisher-test P-value, the Benjamini-Hochberg adjusted P-value and the enriched genes.
Enriched pathway	nREP	nOVL	OR	P	adjP	Genes
ONDER_CDH1_TARGETS_2_DN	442	13	5.07724	6.0089e-06	0.0414869	ARTN LAD1 TMPRSS4 TRIM29 LAMC2 TSPAN1 KRT5 KRT18 RBM47 HS3ST2 TMEM30B KRT8 PRSS8
COLDREN_GEFITINIB_RESISTANCE_DN	211	9	7.28895	9.68527e-06	0.0414869	TMEM30B LAD1 TMPRSS4 VAMP8 LAMC2 CGN TSPAN1 PRSS8 RBM47

## Sheet: SupplTable6
Supplementary Table 6: Quality rank of EpiSCORE reference matrices
Tissue	Markers_DNAm	CTs_DNAm	Min_Markers_DNAm	Ave_Markers_perCT_DNAm	Val_ACC_Exp	Val_coarse_res_DNAm	Val_high_res_DNAm
Skin	111	7	10	15.8571	0.745	√	√
Liver	171	5	11	34.2	0.992	√	√
Brain	110	6	10	18.3333	0.893333	√	√
Lung	261	7	19	37.2857	0.987143	√	√
Breast	343	7	21	49	0.9825	√	√
Pancreas	136	6	11	22.6667	0.9725	√	√
Heart	207	5	10	41.4	0.973333		√
Olfact.Epithelium	239	9	12	26.5556	0.965714		√
Esophagus	161	8	5	20.125	0.825		√
Prostate	122	6	11	20.3333	0.964	√
Bladder	134	4	21	33.5	0.905	√
Colon	104	5	10	20.8	0.804	√
Kidney	32	4	6	8	0.795	√
Abbreviation
Marker_DNAm: Number of markers (total number) in DNAm reference matrix
CTs_DNAm: Number of cell-types in DNAm reference matrix
Min_Markers_DNAm: The smallest number of markers for a given cell-type
Ave_Markers_perCT_DNAm: The average number of markers per cell-type in DNAm reference matrix
Val_ACC_Exp: Overall validation accuracy of scRNA-Seq reference matrix
Val_coarse_res_DNAm: Validation of DNAm reference matrix at coarse resolution (e.g. TCGA tumor purity and immune cell infiltration) (tick mark indicates validation was performed)
Val_high_res_DNAm: Validation of DNAm reference matrix at high resolution (tick mark indicates validation was performed)
