# Supplementary material for: A pan-tissue DNA methylation atlas enables in silico decomposition of human tissue methylomes at cell-type resolution
Source: Nat Methods. 2022 Mar 11;19(3):296–306. doi: 10.1038/s41592-022-01412-7 (PMC8916958; doi:10.1038/s41592-022-01412-7)
Supplement: Supplementary file 5 — Readme file and example R-script+ data to run example. [file 41592_2022_1412_MOESM5_ESM.zip]

Archive with 3 entries (3 files):
- README.docx
- SkinRef.rda
- VandiverDNAm.rda
