# Supplementary material for: A pan-tissue DNA methylation atlas enables in silico decomposition of human tissue methylomes at cell-type resolution
Source: Nat Methods. 2022 Mar 11;19(3):296–306. doi: 10.1038/s41592-022-01412-7 (PMC8916958; doi:10.1038/s41592-022-01412-7)
Supplement: Source Data Fig. 1 — Summary statistics source data. [file 41592_2022_1412_MOESM6_ESM.xlsx]

## Sheet: Fig1b
Prediction accuracy of scRNA-seq expression reference matrices across corresponding cell-types
	Acinar	Astro	Basal	Chol	CM	Ductal	EC	Endocrine	Epi	Epi_basal	Epi_stratified	Epi_suprabasal	Epi_upper	Fat	Fib	Gland	Gran	Hep	IC	Kera_diff	Kera_undiff	Luminal	Lym	Macro	Mela	Mono	Mye	NeuIm	NeuMa	Neuron	Oligo	OPC	Plasma	SMC	Stellate	Stromal	Tcell
Bladder	NA	NA	NA	NA	NA	NA	0.98	NA	0.9	NA	NA	NA	NA	NA	0.9	NA	NA	NA	0.84	NA	NA	NA	NA	NA	NA	NA	NA	NA	NA	NA	NA	NA	NA	NA	NA	NA	NA
Brain	NA	0.97	NA	NA	NA	NA	0.9	NA	NA	NA	NA	NA	NA	NA	NA	NA	NA	NA	NA	NA	NA	NA	NA	0.81	NA	NA	NA	NA	NA	0.95	0.95	0.78	NA	NA	NA	NA	NA
Breast	NA	NA	0.95	NA	NA	NA	0.98	NA	NA	NA	NA	NA	NA	NA	1	NA	NA	NA	NA	NA	NA	1	NA	NA	NA	NA	NA	NA	NA	NA	NA	NA	NA	NA	NA	NA	NA
Colon	NA	NA	NA	NA	NA	NA	0.82	NA	0.9	NA	NA	NA	NA	NA	NA	NA	NA	NA	NA	NA	NA	NA	0.64	NA	NA	NA	0.91	NA	NA	NA	NA	NA	NA	NA	NA	0.75	NA
Eso	NA	NA	NA	NA	NA	NA	0.93	NA	NA	0.72	0.71	NA	NA	NA	0.98	0.78	NA	NA	0.83	NA	NA	NA	NA	NA	NA	NA	NA	NA	NA	NA	NA	NA	NA	NA	NA	NA	NA
Heart	NA	NA	NA	NA	1	NA	0.97	NA	NA	NA	NA	NA	NA	NA	0.95	NA	NA	NA	NA	NA	NA	NA	NA	NA	NA	NA	NA	NA	NA	NA	NA	NA	NA	NA	NA	NA	NA
Kidney	NA	NA	NA	NA	NA	NA	0.87	NA	0.63	NA	NA	NA	NA	NA	0.77	NA	NA	NA	0.91	NA	NA	NA	NA	NA	NA	NA	NA	NA	NA	NA	NA	NA	NA	NA	NA	NA	NA
Liver	NA	NA	NA	1	NA	NA	0.99	NA	NA	NA	NA	NA	NA	NA	NA	NA	NA	0.99	NA	NA	NA	NA	1	0.98	NA	NA	NA	NA	NA	NA	NA	NA	NA	NA	NA	NA	NA
Lung	NA	NA	NA	NA	NA	NA	1	NA	0.99	NA	NA	NA	NA	NA	NA	NA	1	NA	NA	NA	NA	NA	0.99	0.97	NA	0.97	NA	NA	NA	NA	NA	NA	NA	NA	NA	0.99	NA
OE	NA	NA	1	NA	NA	NA	0.98	NA	NA	NA	NA	NA	NA	NA	1	0.97	NA	NA	NA	NA	NA	NA	NA	0.91	NA	NA	NA	NA	NA	NA	NA	NA	0.9	NA	NA	NA	1
Pancreas	0.98	NA	NA	NA	NA	0.96	NA	0.99	NA	NA	NA	NA	NA	NA	NA	NA	NA	NA	NA	NA	NA	NA	NA	NA	NA	NA	NA	NA	NA	NA	NA	NA	NA	NA	0.96	NA	NA
Prostate	NA	NA	0.99	NA	NA	NA	1	NA	NA	NA	NA	NA	NA	NA	0.96	NA	NA	NA	NA	NA	NA	0.91	NA	NA	NA	NA	NA	NA	NA	NA	NA	NA	NA	0.96	NA	NA	NA
Skin	NA	NA	NA	NA	NA	NA	NA	NA	NA	NA	NA	NA	NA	NA	NA	NA	NA	NA	NA	0.88	0.76	NA	NA	NA	0.84	NA	NA	NA	NA	NA	NA	NA	NA	NA	NA	NA	0.5

## Sheet: Fib1c
Number of marker genes for each cell-type and in each tissue-specific DNAm reference matrix
	Acinar	Astro	Basal	Chol	CM	Ductal	EC	Endocrine	Epi	Epi_basal	Epi_stratified	Epi_suprabasal	Epi_upper	Fat	Fib	Gland	Gran	Hep	IC	Kera_diff	Kera_undiff	Luminal	Lym	Macro	Mela	Mono	Mye	NeuIm	NeuMa	Neuron	Oligo	OPC	Plasma	SMC	Stellate	Stromal	Tcell
Bladder	NA	NA	NA	NA	NA	NA	27	NA	32	NA	NA	NA	NA	NA	54	NA	NA	NA	21	NA	NA	NA	NA	NA	NA	NA	NA	NA	NA	NA	NA	NA	NA	NA	NA	NA	NA
Brain	NA	14	NA	NA	NA	NA	23	NA	NA	NA	NA	NA	NA	NA	NA	NA	NA	NA	NA	NA	NA	NA	NA	12	NA	NA	NA	NA	NA	32	19	10	NA	NA	NA	NA	NA
Breast	NA	NA	36	NA	NA	NA	56	NA	NA	NA	NA	NA	NA	116	36	NA	NA	NA	NA	NA	NA	44	21	34	NA	NA	NA	NA	NA	NA	NA	NA	NA	NA	NA	NA	NA
Colon	NA	NA	NA	NA	NA	NA	22	NA	19	NA	NA	NA	NA	NA	NA	NA	NA	NA	NA	NA	NA	NA	10	NA	NA	NA	28	NA	NA	NA	NA	NA	NA	NA	NA	25	NA
Eso	NA	NA	NA	NA	NA	NA	24	NA	NA	7	16	11	67	NA	23	8	NA	NA	5	NA	NA	NA	NA	NA	NA	NA	NA	NA	NA	NA	NA	NA	NA	NA	NA	NA	NA
Heart	NA	NA	NA	NA	108	NA	32	NA	NA	NA	NA	NA	NA	NA	46	NA	NA	NA	NA	NA	NA	NA	NA	10	NA	NA	NA	NA	NA	NA	NA	NA	NA	11	NA	NA	NA
Kidney	NA	NA	NA	NA	NA	NA	11	NA	8	NA	NA	NA	NA	NA	6	NA	NA	NA	7	NA	NA	NA	NA	NA	NA	NA	NA	NA	NA	NA	NA	NA	NA	NA	NA	NA	NA
Liver	NA	NA	NA	23	NA	NA	30	NA	NA	NA	NA	NA	NA	NA	NA	NA	NA	79	NA	NA	NA	NA	11	28	NA	NA	NA	NA	NA	NA	NA	NA	NA	NA	NA	NA	NA
Lung	NA	NA	NA	NA	NA	NA	30	NA	32	NA	NA	NA	NA	NA	NA	NA	19	NA	NA	NA	NA	NA	26	107	NA	21	NA	NA	NA	NA	NA	NA	NA	NA	NA	26	NA
OE	NA	NA	21	NA	NA	NA	54	NA	NA	NA	NA	NA	NA	NA	25	26	NA	NA	NA	NA	NA	NA	NA	36	NA	NA	NA	32	17	NA	NA	NA	12	NA	NA	NA	16
Pancreas	26	NA	NA	NA	NA	33	20	11	NA	NA	NA	NA	NA	NA	NA	NA	NA	NA	24	NA	NA	NA	NA	NA	NA	NA	NA	NA	NA	NA	NA	NA	NA	NA	22	NA	NA
Prostate	NA	NA	18	NA	NA	NA	22	NA	NA	NA	NA	NA	NA	NA	21	NA	NA	NA	32	NA	NA	18	NA	NA	NA	NA	NA	NA	NA	NA	NA	NA	NA	11	NA	NA	NA
Skin	NA	NA	NA	NA	NA	NA	11	NA	NA	NA	NA	NA	NA	NA	21	NA	NA	NA	NA	20	10	NA	NA	24	12	NA	NA	NA	NA	NA	NA	NA	NA	NA	NA	NA	13
