# Supplementary material for: A pan-tissue DNA methylation atlas enables in silico decomposition of human tissue methylomes at cell-type resolution
Source: Nat Methods. 2022 Mar 11;19(3):296–306. doi: 10.1038/s41592-022-01412-7 (PMC8916958; doi:10.1038/s41592-022-01412-7)
Supplement: Source Data Fig. 2 — Summary statistics source data. [file 41592_2022_1412_MOESM7_ESM.xlsx]

## Sheet: Fig2a
Pearson correlation coefficients between the tumor purity estimated by EpiSCORE and other methods
	KIRP	LUAD	BRCA	KICH	LUSC	BLCA	KIRC	GBM	SKCM	LIHC	LGG	PRAD	COAD	READ	PAAD
ESTIMATE	0.65	0.67	0.75	0.47	0.57	0.75	0.52	0.71	0.53	0.68	0.43	0.56	0.58	0.74	0.63
ABSOLUTE	NA	0.73	0.67	NA	0.53	0.7	0.6	0.51	NA	NA	NA	NA	0.61	0.6	0.71
IHC	0.35	0.3	0.15	0.27	0.38	0.48	0.06	0.05	0.26	0.21	0.14	0.31	0.25	0.29	NA
CPE	0.73	0.82	0.79	0.54	0.62	0.74	0.56	0.63	0.57	0.68	0.49	0.34	0.74	0.79	NA
P-value of the correlation between tumor purity estimated by EpiSCORE and other methods
	KIRP	LUAD	BRCA	KICH	LUSC	BLCA	KIRC	GBM	SKCM	LIHC	LGG	PRAD	COAD	READ	PAAD
ESTIMATE	5e-25	5e-22	2e-16	7e-05	6e-09	2e-37	9e-22	6e-08	8e-36	4e-51	9e-24	3e-42	7e-24	2e-16	1e-16
ABSOLUTE	NA	1e-11	2e-16	NA	0.061	8e-16	2e-23	6e-08	NA	NA	NA	NA	3e-26	7e-10	6e-19
IHC	3e-07	0.0001	0.0002	0.03	0.0003	5e-13	0.3	0.545	2e-08	3e-05	0.002	1e-12	2e-05	0.005	NA
CPE	2e-33	5e-41	2e-16	3e-06	1e-11	5e-36	1e-25	3e-14	4e-42	2e-52	3e-31	4e-15	1e-49	4e-21	NA

## Sheet: Fig2b
Pearson correlation coefficients between the immune-cell fraction estimated by EpiSCORE and other methods
	KIRP	LUAD	BRCA	KICH	LUSC	BLCA	KIRC	GBM	SKCM	LIHC	LGG	PRAD	COAD	READ	PAAD
LUMP	0.77	0.87	0.82	0.54	0.81	0.74	0.53	0.69	0.65	0.77	0.41	0.63	0.85	0.63	0.66
ESTIMATE_sIC	0.69	0.72	0.79	0.43	0.78	0.7	0.67	0.71	0.78	0.67	0.52	0.55	0.53	0.48	0.65
P-value of the correlation between the immune-cell fraction estimated by EpiSCORE and other methods
	KIRP	LUAD	BRCA	KICH	LUSC	BLCA	KIRC	GBM	SKCM	LIHC	LGG	PRAD	COAD	READ	PAAD
LUMP	3e-40	6e-52	2e-16	3e-06	1e-21	1e-35	2e-23	1e-17	9e-57	1e-57	8e-22	3e-49	1e-76	1e-11	1e-19
ESTIMATE_sIC	1e-28	6e-23	2e-16	0.0004	2e-17	3e-30	1e-40	0.008	7e-92	8e-17	5e-30	3e-40	2e-16	2e-06	3e-18

## Sheet: Fig2d
EpiSCORE fraction of dermis and epidermis
	EC	Fib	Kera_diff	Kera_undiff	Macro	Mela	Tcell
GSM1255769	0.298992	0.342612	0.0943451	0	0.0968893	0	0.167162
GSM1255770	0.336461	0.307911	0.064839	0.03437	0.127886	0	0.128533
GSM1255771	0.322736	0.284778	0.111898	0.0576287	0.0998139	0	0.123146
GSM1255772	0.340076	0.312205	0.0928595	0	0.111186	0	0.143673
GSM1255773	0.340036	0.302795	0.0898567	0.0475415	0.107632	0	0.112139
GSM1255774	0.335406	0.297449	0.0698991	0.0271078	0.122735	0	0.147403
GSM1255775	0.303914	0.331983	0.0845929	0	0.116116	0	0.163394
GSM1255776	0.322889	0.33324	0.0542722	0	0.12302	0	0.166579
GSM1255777	0.319481	0.312488	0.086881	0.0343325	0.103685	0	0.143132
GSM1255778	0.34458	0.336377	0.0955606	0	0.0956393	0	0.127843
GSM1255779	0.246188	0.272235	0.174663	0.104881	0.103304	0	0.0987282
GSM1255780	0.340862	0.282802	0.111696	0.139385	0.0777966	0	0.0474577
GSM1255781	0.291415	0.350378	0.101503	0.0329271	0.0970551	0	0.126721
GSM1255782	0.383982	0.291645	0.130857	0	0.07402	0	0.119496
GSM1255783	0.339356	0.294544	0.128995	0.0558471	0.0860715	0	0.0951868
GSM1255784	0.354227	0.316902	0.114306	0.0282996	0.0996959	0	0.0865699
GSM1255785	0.371964	0.338686	0.0893234	0.0172125	0.0804583	0	0.102357
GSM1255786	0.342435	0.329309	0.129284	0.0225043	0.0866761	0	0.0897918
GSM1255787	0.354768	0.35921	0.0976513	0	0.0678817	0	0.120489
GSM1255788	0.363978	0.323204	0.0768453	0.0106753	0.0960451	0	0.129252
GSM1255789	0.344992	0.348358	0.0574149	0.0240465	0.100354	0	0.124834
GSM1255790	0.287822	0.351805	0.0691926	0	0.0990954	0	0.192085
GSM1255791	0.353845	0.299265	0.0885701	0	0.0956059	0	0.162714
GSM1255792	0.378732	0.281258	0.0659747	0	0.120432	0	0.153603
GSM1255793	0.331264	0.297217	0.0634029	0	0.135921	0	0.172196
GSM1255794	0.389179	0.307168	0.0749327	0	0.0849292	0	0.143791
GSM1255795	0.292039	0.314121	0.0539524	0	0.137016	0	0.202872
GSM1255796	0.326362	0.259381	0.0899003	0	0.129385	0	0.194971
GSM1255797	0.336798	0.366654	0.0717356	0	0.084981	0	0.139831
GSM1255798	0.346493	0.339152	0.0585593	0.0360291	0.0830731	0	0.136694
GSM1255799	0.297027	0.266782	0.102922	0	0.133672	0	0.199597
GSM1255800	0.286216	0.326616	0.109859	0.110149	0.0644275	0	0.102732
GSM1255801	0.339259	0.363362	0.131959	0	0.0620782	0	0.103342
GSM1255802	0.313176	0.317505	0.0754464	0	0.104023	0	0.18985
GSM1255803	0.294996	0.352126	0.0826444	0	0.110502	0	0.159732
GSM1255804	0.355648	0.403327	0.0666693	0.00530817	0.0531446	0	0.115903
GSM1255805	0.316035	0.395731	0.0833615	0.00109083	0.0925562	0	0.111226
GSM1255806	0.33731	0.308395	0.0976953	0	0.0981156	0	0.158484
GSM1255807	0.330035	0.341533	0.106782	0.0155876	0.0835318	0	0.12253
GSM1255808	0.285812	0.424254	0.0956443	0.0268989	0.066013	0	0.101379
GSM1255809	0.0929774	0	0.437804	0.422382	0	0	0.0468364
GSM1255810	0.129098	0	0.429736	0.405944	0	0	0.0352225
GSM1255811	0.150878	0	0.417449	0.401524	0	0	0.030148
GSM1255812	0.0970983	0	0.449346	0.4102	0	0	0.043356
GSM1255813	0.119906	0	0.430779	0.40672	0	0	0.0425951
GSM1255814	0.110986	0	0.429738	0.414637	0	0	0.0446393
GSM1255815	0.126488	0	0.438077	0.391922	0	0	0.0435132
GSM1255816	0.119925	0	0.438737	0.407668	0	0	0.0336703
GSM1255817	0.12662	0	0.431623	0.400096	0	0	0.0416606
GSM1255818	0.139759	0	0.41518	0.416633	0.0284273	0	0
GSM1255819	0.24407	0	0.381771	0.374159	0	0	0
GSM1255820	0.231133	0	0.390726	0.368123	0.0100176	0	0
GSM1255821	0.195639	0	0.386845	0.402063	0	0	0.0154534
GSM1255822	0.143649	0	0.426946	0.394953	0	0	0.0344522
GSM1255823	0.221386	0	0.391682	0.383406	0	0	0.0035269
GSM1255824	0.189329	0	0.410523	0.396458	0	0	0.00368938
GSM1255825	0.172238	0	0.430041	0.392131	0	0	0.00558991
GSM1255826	0.226759	0	0.389976	0.371616	0	0	0.0116482
GSM1255827	0.0713127	0	0.43804	0.431563	0	0	0.0590844
GSM1255828	0.100501	0	0.442585	0.402153	0	0	0.0547609
GSM1255829	0.128858	0	0.421654	0.404261	0	0	0.045227
GSM1255830	0.15078	0	0.434422	0.398706	0	0	0.0160922
GSM1255831	0.0755909	0	0.427357	0.415568	0	0	0.0814843
GSM1255832	0.168968	0	0.412788	0.406832	0	0	0.0114118
GSM1255833	0.0604016	0	0.444861	0.444495	0	0	0.0502427
GSM1255834	0.145068	0	0.423044	0.407773	0	0	0.024114
GSM1255835	0.0399458	0	0.440014	0.442554	0	0	0.0774858
GSM1255836	0.0670512	0	0.434544	0.435206	0	0	0.0631989
GSM1255837	0.27191	0	0.389021	0.339068	0	0	0
GSM1255838	0.23901	0	0.399982	0.361008	0	0	0
GSM1255839	0.244328	0	0.373516	0.369956	0	0	0.0121993
GSM1255840	0.236141	0	0.392068	0.350687	0	0	0.0211034
GSM1255841	0.12242	0	0.431977	0.382804	0	0	0.0627985
GSM1255842	0.182159	0	0.384312	0.433529	0	0	0
GSM1255843	0.175388	0	0.412957	0.411655	0	0	0
GSM1255844	0.161689	0	0.426986	0.411326	0	0	0
GSM1255845	0.0789828	0	0.445826	0.450871	0	0	0.0243205
GSM1255846	0.0586542	0	0.459746	0.438001	0	0	0.0435984

## Sheet: Fig2e
EpiSCORE fraction of SKCM
	EC	Fib	Kera_diff	Kera_undiff	Macro	Mela	Tcell
TCGA-GN-A268-06A-11D-A19B-05	0	0	0.0132399	0	0	0.98676	0
TCGA-BF-A1PU-01A-11D-A19D-05	0.359011	0.154362	0	0.0777367	0	0.403697	0.00519394
TCGA-EB-A3XF-01A-31D-A23D-05	0.404697	0.068153	0.096477	0	0.143586	0.287088	0
TCGA-EE-A184-06A-11D-A19B-05	0.194812	0	0.121914	0	0.209757	0.473517	0
TCGA-FS-A1ZA-06A-11D-A19C-05	0.258125	0.247032	0.354505	0	0.020824	0.119515	0
TCGA-D3-A8GB-06A-11D-A373-05	0.103972	0.0914159	0	0	0.394415	0.106574	0.303623
TCGA-D3-A1Q1-06A-21D-A19B-05	0.311309	0.115188	0	0.0977277	0.0364712	0.334469	0.104835
TCGA-ER-A19S-06A-11D-A19B-05	0.10936	0	0.189836	0	0.159463	0.120738	0.420604
TCGA-EE-A29N-06A-12D-A19C-05	0.340026	0	0.216365	0	0.210835	0	0.232774
TCGA-ER-A19D-06A-11D-A19C-05	0.461884	0.462709	0.0559658	0	0	0	0.0194412
TCGA-BF-AAP8-01A-11D-A408-05	0.423067	0.11071	0	0.117503	0	0.17644	0.172279
TCGA-DA-A1I0-06A-11D-A211-05	0.268882	0	0	0	0.39266	0.130069	0.20839
TCGA-GN-A265-06A-21D-A19C-05	0.0786352	0.152747	0.120416	0	0.316828	0.0100255	0.321349
TCGA-ER-A3ES-06A-11D-A211-05	0.0159228	0.0992218	0	0	0	0.884855	0
TCGA-ER-A2NC-06A-11D-A19C-05	0.354792	0.335451	0.196748	0	0.11301	0	0
TCGA-FR-A8YD-06A-11D-A373-05	0.246667	0.110914	0	0	0.0216046	0.581591	0.0392232
TCGA-GN-A269-01A-11D-A19D-05	0	0.170514	0.0576021	0	0.39384	0.171497	0.206546
TCGA-EE-A3J5-06A-11D-A211-05	0.334199	0.0450403	0.0444861	0	0.236332	0.339942	0
TCGA-W3-A825-06A-11D-A34V-05	0.339483	0.285733	0.0674631	0	0.166591	0.0322585	0.108471
TCGA-EB-A85J-01A-12D-A34V-05	0.364734	0	0	0	0.0987746	0.255923	0.280569
TCGA-DA-A1HY-06A-11D-A19D-05	0.287173	0.240764	0.293192	0.0454391	0.133432	0	0
TCGA-ER-A1A1-06A-11D-A19C-05	0.0894471	0	0.0300111	0	0.388041	0	0.492501
TCGA-DA-A1I7-06A-22D-A19C-05	0.317091	0.251075	0.105648	0.0427214	0.139677	0.0271969	0.116591
TCGA-D9-A149-06A-11D-A19B-05	0.160767	0.0505743	0.0423508	0	0.129614	0.471018	0.145675
TCGA-WE-A8K6-06A-11D-A373-05	0.189744	0.403007	0.0275075	0	0.0681501	0.311592	0
TCGA-EB-A4OY-01A-11D-A25S-05	0.00890213	0.0859042	0	0.0569932	0.13452	0.41652	0.29716
TCGA-W3-AA1R-06A-11D-A398-05	0.282512	0	0.0190811	0	0.307055	0.391351	0
TCGA-D3-A51E-06A-11D-A25S-05	0.191016	0	0.425907	0.0416158	0.212332	0.12346	0.00567005
TCGA-D3-A51K-06A-11D-A25S-05	0.4286	0	0.214458	0	0	0.356942	0
TCGA-WE-A8ZO-06A-11D-A373-05	0.486312	0	0	0.0899894	0	0.406071	0.0176278
TCGA-EB-A4OZ-01A-12D-A25S-05	0.189732	0.0607872	0.172116	0	0.265467	0.00977082	0.302126
TCGA-FS-A1ZF-06A-12D-A19C-05	0.44169	0	0.241478	0	0.115342	0.20149	0
TCGA-WE-AAA3-06A-11D-A38H-05	0.243979	0.133394	0.0343581	0	0.136131	0.257633	0.194505
TCGA-ER-A199-06A-11D-A19C-05	0.0202666	0.0592229	0.0657914	0	0.350667	0.140094	0.363959
TCGA-BF-A5EO-01A-12D-A27L-05	0.124247	0.0769696	0.140335	0	0.437226	0.0864069	0.134815
TCGA-EE-A2GH-06A-11D-A19B-05	0.0953697	0.103452	0.135518	0	0.269712	0.0283206	0.367628
TCGA-Z2-AA3S-06A-11D-A398-05	0.266711	0.0119139	0.189441	0	0	0.469212	0.0627214
TCGA-D3-A3C8-06A-12D-A19D-05	0.0091595	0.0297012	0.117691	0	0.267825	0.0604857	0.515137
TCGA-D3-A2JH-06A-11D-A19B-05	0.174723	0	0.108437	0	0.285207	0.0702417	0.361391
TCGA-EE-A181-06A-11D-A19B-05	0.18108	0	0.165853	0	0.148859	0.235368	0.26884
TCGA-EB-A82C-01A-11D-A34V-05	0.419021	0	0.201506	0	0.0953664	0.284107	0
TCGA-EE-A2GK-06A-11D-A19B-05	0.0737295	0	0.0493097	0	0.404008	0	0.472952
TCGA-EE-A3AF-06A-11D-A19B-05	0.288037	0	0.24572	0	0.221524	0.159481	0.0852383
TCGA-EE-A3AD-06A-11D-A19B-05	0.483421	0.0745272	0	0.0830311	0.0524158	0.306605	0
TCGA-DA-A1I2-06A-21D-A19D-05	0.380402	0.177186	0.053356	0	0	0.319165	0.0698912
TCGA-DA-A95Z-06A-11D-A373-05	0.271616	0	0.0493364	0	0	0.665987	0.0130605
TCGA-GN-A4U8-06A-11D-A32S-05	0.176062	0.077067	0.305526	0	0.137713	0.100753	0.202878
TCGA-D3-A3MR-06A-11D-A21B-05	0.186698	0.0120472	0.150097	0	0.313802	0	0.337356
TCGA-FS-A1ZS-06A-12D-A19C-05	0.302084	0.427348	0	0.215547	0.0550214	0	0
TCGA-ER-A19C-06A-11D-A19B-05	0.344297	0.114783	0.077905	0	0.138631	0.324383	0
TCGA-D3-A2JC-06A-11D-A19D-05	0.0736937	0.327842	0	0	0.134038	0.361675	0.102751
TCGA-FS-A1ZJ-06A-12D-A19C-05	0.246942	0.218753	0.0204984	0	0	0.462736	0.0510716
TCGA-EE-A29B-06A-11D-A19C-05	0	0	0	0	0	1	0
TCGA-D3-A51T-06A-11D-A25S-05	0.285027	0	0.217871	0	0.161968	0.302275	0.0328584
TCGA-FR-A44A-06A-11D-A24V-05	0.0905289	0.015626	0.122372	0	0.270871	0.0342083	0.466393
TCGA-FR-A729-06A-11D-A34V-05	0.112065	0.147298	0.0800257	0	0.207304	0.19966	0.253647
TCGA-DA-A3F2-06A-11D-A211-05	0.0909851	0.0760462	0.041009	0	0.354476	0	0.437484
TCGA-GN-A26D-06A-11D-A19D-05	0.214675	0.130427	0	0	0.230144	0.424754	0
TCGA-D3-A8GC-06A-11D-A373-05	0.0607862	0	0.187844	0	0	0.678372	0.0729981
TCGA-GF-A6C9-06A-11D-A30Z-05	0.0240902	0.0766157	0.0848375	0	0.379033	0.0142991	0.421125
TCGA-EE-A3J3-06A-11D-A211-05	0.240146	0.161362	0.0760138	0	0.087861	0.434617	0
TCGA-YD-A89C-06A-11D-A373-05	0.429407	0.0718711	0.260401	0	0.164304	0.0740177	0
TCGA-ER-A19W-06A-41D-A23D-05	0.131511	0.0755415	0	0	0.274841	0.0945792	0.423527
TCGA-EE-A3AH-06A-11D-A19B-05	0.114888	0.33577	0	0.0559706	0.272482	0.220889	0
TCGA-EB-A3XB-01A-11D-A23D-05	0.452345	0.0103508	0.105122	0	0.290642	0.0738628	0.0676782
TCGA-BF-AAP6-01A-11D-A408-05	0.00848571	0.0554692	0.0971069	0	0.469694	0.369244	0
TCGA-EE-A3JE-06A-11D-A211-05	0.0967687	0.0440571	0.109014	0	0.27476	0.0787652	0.396635
TCGA-EE-A2GI-06A-11D-A19B-05	0.189561	0.087841	0.170527	0	0.205222	0.217297	0.129552
TCGA-EE-A3AA-06A-11D-A19B-05	0.0393577	0.0214662	0.160781	0	0.289615	0.073945	0.414834
TCGA-DA-A1I4-06A-11D-A19B-05	0.341669	0.23574	0	0	0.248083	0.109073	0.065436
TCGA-ER-A194-01A-11D-A19C-05	0.337178	0	0.0341131	0	0.113195	0.30021	0.215304
TCGA-D3-A2JB-06A-11D-A19B-05	0.153671	0.0408321	0.127905	0	0.319681	0.058547	0.299364
TCGA-EE-A3AG-06A-31D-A19B-05	0.268217	0.27321	0.204142	0.111728	0.142703	0	0
TCGA-RP-A690-06A-11D-A30Z-05	0.497081	0	0	0	0	0.455282	0.0476366
TCGA-DA-A1HV-06A-21D-A19B-05	0.259327	0	0.23939	0	0.282156	0.219128	0
TCGA-BF-A5ER-01A-12D-A27L-05	0	0.182025	0.0476236	0	0.00378436	0.676497	0.0900703
TCGA-EE-A2A0-06A-11D-A19B-05	0.350512	0.0803667	0.137248	0	0.0798691	0.0941809	0.257823
TCGA-EE-A3JA-06A-11D-A211-05	0.35115	0	0.0560857	0.0662368	0.100119	0.328026	0.0983823
TCGA-ER-A19N-06A-11D-A19C-05	0.112073	0.132895	0.132837	0	0.362304	0.060938	0.198954
TCGA-GN-A8LL-06A-21D-A373-05	0.256271	0.136893	0	0	0.147496	0.45934	0
TCGA-GN-A264-06A-11D-A19B-05	0.0492969	0.0615039	0.219552	0	0.19489	0.474758	0
TCGA-YG-AA3P-06A-11D-A38H-05	0.421144	0.0568164	0	0	0	0.52204	0
TCGA-EE-A2MQ-06A-11D-A19C-05	0.250359	0	0.265479	0	0.0325807	0.451581	0
TCGA-IH-A3EA-01A-11D-A211-05	0.315473	0	0.0283566	0.0127766	0.320743	0.322651	0
TCGA-EE-A2MH-06A-11D-A19C-05	0.155322	0.00986065	0.077247	0	0.269698	0.105828	0.382044
TCGA-D9-A6EG-06A-12D-A32S-05	0.102705	0	0	0	0.0757784	0.821517	0
TCGA-EE-A2GT-06A-12D-A19C-05	0.244333	0.0541022	0.103611	0	0.22004	0.114647	0.263266
TCGA-D3-A5GS-06A-11D-A27L-05	0.204077	0.241619	0.171066	0	0.0841306	0.299108	0
TCGA-ER-A19E-06A-11D-A19C-05	0.330431	0.290062	0.354038	0	0.0254694	0	0
TCGA-EB-A44N-01A-11D-A25S-05	0.282333	0.0723751	0.176074	0	0.243723	0.0576418	0.167854
TCGA-OD-A75X-06A-12D-A32S-05	0.291529	0	0.373088	0	0.0506633	0.284721	0
TCGA-BF-A1Q0-01A-21D-A19D-05	0.182619	0.064062	0	0	0.174209	0.485965	0.093145
TCGA-ER-A2ND-06A-11D-A19B-05	0.168546	0.316954	0	0	0	0.5145	0
TCGA-EB-A24C-01A-11D-A19C-05	0.321421	0.253832	0	0.0742691	0	0.350478	0
TCGA-EB-A6L9-06A-11D-A32S-05	0.145928	0.0605681	0.0853132	0	0.317996	0.0135116	0.376683
TCGA-W3-AA1O-06A-11D-A38H-05	0.30054	0.191909	0.0763714	0	0.170213	0.260967	0
TCGA-Z2-A8RT-06A-11D-A373-05	0.254413	0.158446	0.00647664	0	0.143771	0.436894	0
TCGA-ER-A2NH-06A-11D-A19B-05	0.126817	0.103064	0.161372	0	0.195241	0.0336311	0.379874
TCGA-EB-A6QZ-01A-12D-A32S-05	0.303101	0.114995	0	0	0.0570021	0.524902	0
TCGA-FW-A3TU-06A-11D-A23D-05	0.126964	0.161382	0	0	0.0480788	0.534294	0.129281
TCGA-DA-A95X-06A-11D-A373-05	0.197107	0.294838	0.315043	0	0	0.193012	0
TCGA-ER-A19B-06A-11D-A19B-05	0.0503271	0.410257	0.213635	0.149671	0.167417	0.00869344	0
TCGA-WE-AAA0-06A-11D-A38H-05	0.182904	0.0284746	0.242183	0	0.31179	0.217219	0.0174289
TCGA-D3-A3C3-06A-12D-A19D-05	0.226763	0.0680828	0	0.0983643	0.500504	0.106286	0
TCGA-EB-A51B-01A-11D-A27L-05	0.243443	0	0.00705829	0	0.0339122	0.653566	0.0620207
TCGA-EB-A431-01A-11D-A25S-05	0	0.204072	0.039949	0	0.439736	0.213098	0.103146
TCGA-EB-A3XE-01A-12D-A23D-05	0.22467	0.270257	0	0	0.0209063	0.3632	0.120967
TCGA-D9-A3Z3-06A-11D-A23D-05	0.338546	0.00885341	0.0959554	0	0.222141	0.243972	0.0905322
TCGA-EB-A44P-01A-11D-A25S-05	0.163423	0.105757	0.163182	0	0.153702	0.3285	0.0854361
TCGA-FW-A3R5-11A-11D-A23D-05	0.440474	0.0990062	0.238091	0.159082	0.00294746	0	0.0603991
TCGA-EE-A183-06A-11D-A19B-05	0.155867	0	0.11123	0	0.290865	0.178262	0.263774
TCGA-GN-A4U9-06A-11D-A32S-05	0.279593	0.40436	0	0.0815137	0.128951	0.0695452	0.0360371
TCGA-D3-A51H-06A-12D-A25S-05	0.0945844	0	0	0	0.430624	0	0.474792
TCGA-XV-AAZW-01A-12D-A408-05	0.199584	0.345304	0.0413799	0	0.0987602	0.314971	0
TCGA-D9-A1JX-06A-11D-A19D-05	0.299585	0.0482219	0.132348	0	0.15023	0.368769	0.00084508
TCGA-D3-A8GE-06A-11D-A373-05	0.234334	0.345372	0.05733	0	0.146548	0	0.216416
TCGA-EB-A44R-06A-41D-A25S-05	0.350267	0.0909833	0	0	0.00776613	0.363516	0.187467
TCGA-ER-A19P-06A-11D-A19B-05	0.150257	0.00447508	0.0508252	0	0.29154	0.057506	0.445397
TCGA-QB-A6FS-06A-11D-A30Z-05	0.180683	0	0	0.153709	0.241624	0.162385	0.261599
TCGA-ER-A19K-01A-21D-A19C-05	0.38506	0.0131152	0.108398	0	0.258863	0.109196	0.125368
TCGA-GN-A8LN-01A-11D-A373-05	0.487018	0	0.0891826	0	0.148535	0.275264	0
TCGA-D9-A4Z3-01A-11D-A25S-05	0	0.416405	0.189141	0	0.222367	0.155287	0.0167991
TCGA-XV-AAZV-01A-11D-A408-05	0.410028	0.0338985	0.137595	0	0.294704	0.0125743	0.111201
TCGA-EE-A29Q-06A-11D-A19C-05	0.514478	0	0.0844614	0	0.18153	0.219531	0
TCGA-ER-A42H-01A-11D-A24V-05	0	0.116756	0.0974075	0	0	0.784623	0.00121318
TCGA-EE-A29X-06A-11D-A19B-05	0.151798	0	0.203561	0	0.362643	0.281998	0
TCGA-RP-A695-06A-11D-A30Z-05	0.175219	0	0.197121	0	0.0226223	0.484207	0.120831
TCGA-D3-A3MU-06A-11D-A21B-05	0.115442	0	0.184985	0	0	0.685409	0.0141639
TCGA-WE-A8K1-06A-21D-A373-05	0	0.0484419	0.120138	0	0.30014	0.228198	0.303082
TCGA-ER-A198-06A-11D-A19B-05	0.203832	0	0.128209	0	0.10137	0.566589	0
TCGA-D9-A6EA-06A-11D-A30Z-05	0.0970766	0	0	0	0	0.839561	0.0633625
TCGA-BF-A3DM-01A-11D-A211-05	0.404297	0.131293	0.0298707	0	0.0378289	0.339024	0.0576875
TCGA-D3-A5GT-01A-12D-A30Z-05	0	0.249806	0	0.0592451	0.158841	0.46673	0.0653785
TCGA-EE-A29P-06A-11D-A19C-05	0.430508	0	0.232523	0	0.0155841	0.102719	0.218666
TCGA-W3-A824-06A-21D-A34V-05	0.0711546	0	0.0548357	0	0	0.714431	0.159578
TCGA-D3-A8GQ-06A-11D-A373-05	0.444232	0.105351	0	0.0400046	0.335295	0.0394814	0.0356369
TCGA-FR-A2OS-01A-11D-A21B-05	0	0.41178	0	0	0.186706	0.299481	0.102034
TCGA-EE-A2GO-06A-11D-A19B-05	0.341833	0.296441	0.249609	0.0500251	0	0	0.0620923
TCGA-EE-A2ME-06A-11D-A19C-05	0.0375071	0.00595067	0.0864733	0	0.306942	0.0335517	0.529575
TCGA-WE-A8ZT-06A-11D-A373-05	0.322743	0.177403	0.242692	0	0.0647328	0.192429	0
TCGA-EE-A2MD-06A-11D-A19C-05	0.130437	0	0.110927	0	0.315194	0.22301	0.220433
TCGA-EE-A3JI-06A-11D-A21B-05	0	0	0	0	0	0.60236	0.39764
TCGA-EB-A6R0-01A-12D-A32S-05	0.273257	0	0.139557	0	0.188759	0.398426	0
TCGA-WE-A8JZ-06A-11D-A373-05	0.134558	0.144384	0.209984	0.0791664	0.0474346	0.384473	0
TCGA-EE-A3AC-06A-11D-A19B-05	0.398885	0.0895904	0	0	0.0227098	0.488814	0
TCGA-WE-A8ZM-06A-11D-A373-05	0.286145	0.350898	0.132351	0	0	0.230606	0
TCGA-GN-A262-06A-11D-A19B-05	0.101659	0.135795	0.0850934	0	0.0335874	0.643865	0
TCGA-EE-A2A2-06A-11D-A19B-05	0.415287	0	0.226857	0	0.229569	0.128287	0
TCGA-D3-A3C7-06A-11D-A19B-05	0.333414	0.173114	0.264737	0	0.140137	0.0885994	0
TCGA-FS-A1Z7-06A-11D-A19C-05	0.321546	0.408236	0.0776646	0	0.0008105	0.0702925	0.121451
TCGA-EE-A2GC-06A-11D-A19C-05	0.443436	0	0.117705	0	0.0631349	0.264174	0.111549
TCGA-HR-A5NC-01A-11D-A27L-05	0.26017	0.174715	0	0	0.141116	0.34251	0.0814886
TCGA-FS-A4F0-06A-11D-A24V-05	0.14979	0	0.0608805	0	0	0.78933	0
TCGA-EB-A5VU-01A-21D-A32S-05	0.256019	0.208724	0.0196517	0.0530574	0.176292	0.24758	0.0386759
TCGA-3N-A9WD-06A-11D-A38H-05	0.499183	0	0.160495	0	0.113448	0.0607441	0.16613
TCGA-EB-A551-01A-21D-A27L-05	0.0982197	0.118467	0.138496	0	0.157653	0.282393	0.204771
TCGA-D3-A8GO-06A-11D-A373-05	0.359008	0	0.098496	0	0.199879	0.115207	0.22741
TCGA-EE-A3J8-06A-11D-A211-05	0.353226	0.253304	0.0106129	0	0	0.382856	0
TCGA-GF-A3OT-06A-23D-A23D-05	0.179746	0.348096	0.119049	0	0.212555	0.032319	0.108234
TCGA-EE-A2MG-06A-11D-A19C-05	0.1175	0.0893746	0.152501	0	0.299503	0.0164929	0.324629
TCGA-ER-A2NF-01A-11D-A19D-05	0.307015	0.0663955	0	0	0	0.463373	0.163217
TCGA-XV-A9W2-01A-11D-A398-05	0.452437	0.117411	0.0713347	0	0.123213	0.235604	0
TCGA-EE-A2MK-06A-11D-A19B-05	0.411288	0.024111	0.226621	0	0	0.272213	0.0657671
TCGA-RP-A6K9-06A-41D-A34V-05	0.463057	0.0092992	0	0	0	0.319748	0.207895
TCGA-GN-A4U4-06A-11D-A32S-05	0	0.0445908	0.153866	0	0.242974	0.307677	0.250891
TCGA-WE-A8K4-01A-12D-A373-05	0.343744	0	0	0	0.20784	0.115189	0.333226
TCGA-DA-A3F5-06A-11D-A211-05	0	0.296314	0.12565	0	0.325928	0.07041	0.181699
TCGA-EB-A42Y-01A-12D-A24V-05	0	0.255717	0.15494	0	0.24872	0.340624	0
TCGA-D3-A8GR-06A-11D-A373-05	0.351165	0	0	0	0.114525	0.53431	0
TCGA-DA-A960-01A-11D-A373-05	0.0971789	0	0.477739	0	0.0133866	0.411695	0
TCGA-ER-A19J-06A-11D-A19B-05	0.0991668	0.173417	0.128283	0	0.0682142	0.42603	0.104889
TCGA-D3-A8GM-06A-11D-A373-05	0.167745	0.0411027	0.102331	0	0.0991594	0.440714	0.148947
TCGA-FS-A1Z3-06A-11D-A19C-05	0.111824	0.126401	0.164144	0	0.1319	0.465731	0
TCGA-HR-A2OH-06A-11D-A19C-05	0.276989	0	0.0851686	0	0.21469	0.119438	0.303714
TCGA-W3-AA1W-06A-11D-A38H-05	0.0851279	0	0.0422966	0	0.140817	0.316947	0.414812
TCGA-Z2-AA3V-06A-11D-A398-05	0.181692	0.0646857	0.064587	0	0.300189	0.0883154	0.300531
TCGA-GF-A769-01A-32D-A32S-05	0.0560377	0.30749	0.138278	0	0.0106051	0.48759	0
TCGA-EE-A29W-06A-11D-A19B-05	0.402897	0.238925	0.358177	0	0	0	0
TCGA-DA-A95W-06A-11D-A373-05	0.0592246	0.255328	0	0	0	0.685447	0
TCGA-FS-A4F9-06A-11D-A24V-05	0.420054	0	0.0210689	0	0	0.521383	0.0374942
TCGA-EB-A4IS-01A-21D-A25S-05	0.27317	0.0298113	0.0406372	0	0.357363	0.141965	0.157053
TCGA-XV-A9VZ-01A-11D-A38H-05	0.352743	0.0460235	0.0400224	0.479817	0.0813949	0	0
TCGA-EE-A2M7-06A-11D-A19C-05	0.303671	0.267668	0.230034	0	0.139438	0	0.0591893
TCGA-EB-A550-01A-61D-A27L-05	0.373769	0.244731	0.0840353	0	0.116006	0.147371	0.034088
TCGA-D3-A51R-06A-11D-A25S-05	0	0.444044	0.391744	0	0.154897	0	0.00931459
TCGA-D3-A1QB-06A-11D-A19D-05	0.131089	0.0293669	0.0235043	0	0.20197	0.201985	0.412084
TCGA-EE-A2M8-06A-12D-A19B-05	0.204603	0	0.08632	0	0.281423	0.0276848	0.399969
TCGA-FR-A8YC-06A-11D-A373-05	0.191159	0.224085	0	0	0	0.584756	0
TCGA-FR-A69P-06A-21D-A30Z-05	0.399823	0.0418227	0	0.17119	0.141354	0.24581	0
TCGA-FS-A1ZC-06A-11D-A19C-05	0.320044	0.0434777	0.365298	0	0.129468	0.141711	0
TCGA-EE-A3JB-06A-11D-A21B-05	0.413695	0.179519	0.183984	0	0.217473	0	0.00532904
TCGA-EB-A5SG-06A-11D-A30Z-05	0.112811	0	0.072466	0	0.231365	0.0843755	0.498982
TCGA-D3-A5GU-06A-11D-A27L-05	0.333761	0.030836	0	0	0	0.560483	0.0749197
TCGA-EE-A3J7-06A-11D-A211-05	0.542847	0	0	0	0	0.457153	0
TCGA-FW-A3R5-06A-11D-A23D-05	0.292868	0.183605	0.0266029	0	0.161702	0.191944	0.143277
TCGA-D3-A5GL-06A-11D-A27L-05	0.186358	0.162669	0.0962272	0	0.204661	0.33286	0.0172244
TCGA-EB-A5SH-06A-11D-A30Z-05	0.136381	0	0	0	0	0.730307	0.133312
TCGA-EE-A2GE-06A-11D-A19B-05	0.239536	0.150833	0.0703436	0	0.226759	0.0216568	0.290871
TCGA-D3-A1Q6-06A-11D-A19B-05	0.0604496	0.140236	0.194479	0	0.283127	0.126716	0.194993
TCGA-WE-AA9Y-06A-12D-A38H-05	0.150058	0.342922	0	0	0.191362	0.0569557	0.258702
TCGA-ER-A19L-06A-12D-A19C-05	0.164153	0.355891	0	0.0458747	0	0.291952	0.142129
TCGA-EE-A2GS-06A-12D-A19C-05	0.216667	0.189586	0	0	0.304628	0.28912	0
TCGA-D3-A8GJ-06A-11D-A373-05	0.24112	0	0.0476054	0	0.0863833	0.313112	0.31178
TCGA-EE-A29G-06A-12D-A19B-05	0.413261	0	0.209788	0.264237	0.0949045	0	0.0178094
TCGA-D3-A2J8-06A-11D-A19B-05	0.0419069	0.174146	0.0931265	0	0.379305	0	0.311516
TCGA-EE-A2GU-06A-11D-A19B-05	0.133183	0	0.139635	0	0.10831	0.282874	0.335998
TCGA-DA-A95V-06A-11D-A373-05	0.210757	0.100951	0	0	0.140534	0.434619	0.113138
TCGA-D3-A5GN-06A-11D-A27L-05	0.247347	0.145699	0.312743	0	0.196376	0.0978354	0
TCGA-D3-A2J6-06A-11D-A19D-05	0.178227	0.243669	0.0884642	0	0.250899	0.213523	0.025218
TCGA-ER-A195-06A-11D-A19B-05	0.235661	0.180181	0.116406	0	0.219753	0.0998692	0.148131
TCGA-D3-A2JL-06A-11D-A19B-05	0.413445	0	0.0240351	0	0.0705688	0.218816	0.273136
TCGA-EE-A29V-06A-12D-A19C-05	0.145922	0.187256	0.0247668	0.100024	0.36562	0.176412	0
TCGA-D3-A51J-06A-11D-A25S-05	0.358284	0	0	0	0.348009	0.147277	0.14643
TCGA-EB-A3XD-01A-22D-A23D-05	0.302454	0.113174	0.145565	0.0512641	0.159334	0.0361804	0.192029
TCGA-FS-A1YY-06A-11D-A19C-05	0.429712	0.108379	0	0.146246	0.0127257	0.282413	0.0205246
TCGA-EE-A3JD-06A-11D-A211-05	0	0.0124568	0.0698083	0	0.366786	0.0193372	0.531612
TCGA-D3-A2J7-06A-11D-A19B-05	0.223648	0.028919	0.0941596	0	0.19206	0.145402	0.315811
TCGA-EE-A2GM-06B-11D-A19B-05	0.0572052	0.196662	0.0211746	0	0	0.609767	0.115192
TCGA-D3-A2JP-06A-11D-A19D-05	0.488444	0	0.0265963	0	0.383577	0.101383	0
TCGA-EE-A2MU-06A-21D-A19B-05	0.133878	0.0696438	0.0915133	0	0.173394	0.150281	0.38129
TCGA-EE-A2M6-06A-12D-A19C-05	0.51131	0	0.26861	0.220081	0	0	0
TCGA-BF-A9VF-01A-11D-A373-05	0	0	0.392225	0	0.0232698	0.584505	0
TCGA-EE-A3AB-06A-11D-A19B-05	0.0172316	0.290109	0.311706	0	0.320199	0	0.0607541
TCGA-EE-A2MP-06A-11D-A19C-05	0.163831	0.140431	0.276628	0	0.063843	0.355267	0
TCGA-EB-A24D-01A-11D-A19C-05	0.375199	0	0	0	0	0.561707	0.0630946
TCGA-D3-A1Q5-06A-11D-A19B-05	0.411879	0.457843	0	0.0220386	0.0434296	0	0.0648095
TCGA-ER-A19Q-06A-11D-A19C-05	0.197735	0.0912447	0.0336107	0.0144326	0.607919	0.0377408	0.0173173
TCGA-EB-A85I-01A-11D-A34V-05	0.316549	0.074382	0.118785	0	0.0972317	0.215543	0.177509
TCGA-BF-A3DJ-01A-11D-A211-05	0.113894	0.193251	0.110445	0	0.324973	0.257437	0
TCGA-D3-A2JD-06A-11D-A19D-05	0.117786	0	0.113831	0	0.429858	0.160967	0.177557
TCGA-EB-A4P0-01A-41D-A25S-05	0.0703885	0.218598	0.0445361	0	0.186159	0.480318	0
TCGA-EB-A5VV-06A-11D-A32S-05	0.162234	0	0	0	0.328156	0.0252825	0.484327
TCGA-BF-A1PX-01A-12D-A19D-05	0.175005	0.0948655	0.114303	0	0.253429	0.0564591	0.305938
TCGA-D3-A2JA-06A-11D-A19B-05	0.17744	0.236423	0.353897	0	0.232241	0	0
TCGA-ER-A2NG-06A-11D-A19B-05	0.328015	0	0.148082	0	0.16937	0.103963	0.250571
TCGA-EB-A3HV-01A-11D-A21B-05	0.225037	0.321767	0.107446	0	0.0219545	0.323796	0
TCGA-D3-A51G-06A-11D-A25S-05	0.423068	0.214069	0	0.362862	0	0	0
TCGA-BF-AAP4-01A-11D-A408-05	0.237718	0.0181213	0.0950725	0	0.237878	0.200318	0.210892
TCGA-EE-A17X-06A-11D-A19C-05	0	0.278868	0	0.161593	0.234091	0.325448	0
TCGA-FS-A4F5-06A-11D-A25S-05	0.313626	0	0.0580967	0	0	0.628277	0
TCGA-WE-A8ZX-06A-11D-A373-05	0.119398	0.249761	0.0575003	0	0.403072	0.170269	0
TCGA-FW-A5DX-01A-11D-A27L-05	0.304049	0.0497357	0	0.527634	0.0160383	0.102543	0
TCGA-ER-A193-06A-12D-A19C-05	0.454009	0.0707258	0.13848	0	0.137674	0.150146	0.048965
TCGA-FS-A1ZR-06A-21D-A19C-05	0.55178	0.108048	0	0	0	0.340172	0
TCGA-FS-A1Z0-06A-11D-A19C-05	0.40562	0.0524142	0	0	0.155627	0.349849	0.0364903
TCGA-EE-A2GP-06A-11D-A19C-05	0.337237	0.0408714	0.164391	0	0.226382	0.231119	0
TCGA-FS-A1ZH-06A-11D-A19C-05	0.241102	0.264363	0.31989	0	0.163529	0	0.0111152
TCGA-D3-A2JG-06A-11D-A19B-05	0.300101	0.108633	0.268962	0	0.0628668	0.259437	0
TCGA-EE-A20B-06A-11D-A19B-05	0.224549	0.311477	0.121273	0	0.163362	0.0715046	0.107834
TCGA-EB-A5SF-01A-11D-A30Z-05	0.318643	0.247607	0	0.199175	0.0705807	0.163993	0
TCGA-DA-A1I5-06A-11D-A19C-05	0.411096	0	0.0413227	0.0319713	0.410223	0	0.105387
TCGA-FW-A3I3-06A-11D-A21B-05	0.279644	0	0	0.0187177	0.108601	0.593038	0
TCGA-ER-A19F-06A-11D-A19B-05	0.271137	0	0.225734	0	0.241721	0.261408	0
TCGA-D3-A3CF-06A-11D-A19B-05	0.0785923	0.0750314	0.0164381	0	0.36389	0.0934636	0.372584
TCGA-EE-A3JH-06A-11D-A21B-05	0.27229	0	0	0	0.358915	0.00610491	0.362689
TCGA-FR-A8YE-06A-11D-A373-05	0.10526	0.0392268	0.0921481	0	0.34817	0.0218175	0.393378
TCGA-ER-A19T-06A-11D-A19D-05	0.436173	0.0997085	0	0	0	0.393705	0.0704136
TCGA-EB-A3XC-01A-11D-A23D-05	0.037326	0.126725	0.271323	0	0.24444	0.320185	0
TCGA-ER-A19T-01A-11D-A19D-05	0	0.51717	0.157774	0	0.000762722	0.324293	0
TCGA-LH-A9QB-06A-11D-A38H-05	0.61305	0	0.346217	0	0	0	0.0407335
TCGA-DA-A1IC-06A-11D-A19C-05	0.053062	0.184934	0.289307	0	0.145024	0.327673	0
TCGA-GN-A266-06A-11D-A19C-05	0.079051	0.301051	0.237092	0	0.219534	0.133945	0.0293276
TCGA-D9-A1JW-06A-11D-A19D-05	0.118911	0	0.117853	0	0.175859	0.314834	0.272543
TCGA-EE-A2MI-06A-11D-A19C-05	0.27569	0.272002	0.20377	0	0.149638	0.0087722	0.0901283
TCGA-EB-A553-01A-12D-A27L-05	0.209	0.102822	0.0100731	0	0.119095	0.493935	0.0650739
TCGA-D9-A4Z5-01A-11D-A25S-05	0.316885	0	0.230962	0	0	0.400833	0.0513197
TCGA-EB-A5UM-01A-11D-A30Z-05	0.106088	0	0.119499	0	0.15786	0.353381	0.263172
TCGA-WE-A8ZQ-06A-41D-A373-05	0.222007	0.286683	0.0575344	0	0	0.433776	0
TCGA-D3-A8GK-06A-11D-A373-05	0.342173	0	0	0	0.0974605	0.560366	0
TCGA-D3-A8GD-06A-11D-A373-05	0.163626	0	0.0308209	0	0.309573	0.159834	0.336146
TCGA-ER-A19O-06A-11D-A19C-05	0.0181043	0.127851	0.344545	0	0.273709	0.0368152	0.198976
TCGA-FS-A1ZK-06A-11D-A19C-05	0.050551	0	0	0	0	0.925698	0.0237506
TCGA-EE-A20C-06A-11D-A19B-05	0.26417	0	0.380429	0	0.079606	0.275796	0
TCGA-D3-A2JO-06A-11D-A19B-05	0.0731463	0	0.21293	0	0.421531	0.0407415	0.251651
TCGA-EB-A82B-01A-11D-A34V-05	0.247933	0.0340032	0.26225	0	0.121252	0.221843	0.112719
TCGA-EE-A2MS-06A-11D-A19C-05	0.323824	0.396628	0	0	0	0.241582	0.0379658
TCGA-ER-A3EV-06A-11D-A211-05	0.336181	0.050126	0	0	0	0.469041	0.144652
TCGA-EE-A2ML-06A-11D-A19C-05	0.524094	0.019806	0.218538	0.034848	0	0.0547899	0.147923
TCGA-EB-A57M-01A-51D-A30Z-05	0.274771	0.222878	0.137667	0	0.146451	0.218234	0
TCGA-WE-A8K5-06A-11D-A373-05	0.284322	0.131862	0.218376	0	0	0.365439	0
TCGA-D3-A3CB-06A-11D-A19B-05	0.0444437	0.0931237	0.1282	0	0.239044	0.0511916	0.443996
TCGA-FR-A7U8-06A-21D-A34V-05	0.401131	0.200339	0.00543877	0	0	0.39309	0
TCGA-ER-A2NF-06A-11D-A19D-05	0.374245	0.0466222	0	0	0	0.529262	0.0498712
TCGA-D9-A6E9-06A-12D-A30Z-05	0.373833	0	0.00941647	0	0.16667	0.0937043	0.356377
TCGA-QB-AA9O-06A-11D-A398-05	0.0405318	0.183311	0.342048	0	0.250646	0.04923	0.134233
TCGA-EE-A29M-06A-11D-A19B-05	0.318854	0	0	0	0.349771	0.156696	0.17468
TCGA-XV-AB01-06A-12D-A408-05	0.248756	0	0	0.235676	0	0.497103	0.0184648
TCGA-GN-A8LK-06A-11D-A373-05	0.0707766	0	0.0298163	0	0	0.850778	0.0486294
TCGA-ER-A3PL-06A-11D-A23D-05	0.339686	0.226841	0	0	0.116219	0.286251	0.0310033
TCGA-W3-AA1V-06B-11D-A408-05	0.542568	0.0835377	0.103846	0.0143553	0.254728	0.000964954	0
TCGA-DA-A1I8-06A-11D-A19C-05	0.153016	0.287939	0.416364	0	0.142681	0	0
TCGA-GF-A4EO-06A-12D-A24V-05	0.230943	0	0.0119144	0	0.306191	0.0738621	0.377089
TCGA-EB-A5SE-01A-11D-A30Z-05	0.10796	0.116271	0.291842	0	0	0.483927	0
TCGA-YD-A9TB-06A-12D-A408-05	0.116493	0.090811	0.0473636	0	0.268666	0.432212	0.044454
TCGA-BF-AAOU-01A-12D-A398-05	0.18974	0.329168	0	0	0.184901	0.229543	0.0666471
TCGA-FS-A1ZW-06A-12D-A19C-05	0.370177	0	0.181928	0	0.172231	0.226821	0.0488435
TCGA-EE-A20I-06A-11D-A19B-05	0.477207	0	0.181127	0	0.256069	0.0855968	0
TCGA-FS-A4FD-06A-11D-A25S-05	0.315146	0.186742	0	0	0	0.437951	0.0601616
TCGA-D3-A8GP-06A-11D-A373-05	0.326376	0	0	0	0	0.673624	0
TCGA-D3-A51N-06A-11D-A25S-05	0.196866	0.0692869	0.312871	0	0.410284	0	0.0106923
TCGA-D3-A3ML-06A-11D-A21B-05	0	0.0719206	0	0	0	0.899667	0.0284129
TCGA-BF-A3DN-01A-11D-A211-05	0.358965	0.111607	0.0352511	0	0.0831835	0.290364	0.120629
TCGA-DA-A1I1-06A-12D-A19B-05	0.62129	0	0.118686	0.0465292	0.158657	0	0.0548381
TCGA-BF-A5EP-01A-12D-A27L-05	0.197584	0	0.270124	0	0.234424	0.248872	0.0489949
TCGA-XV-AAZY-01A-12D-A408-05	0.304969	0.0194264	0.0785106	0	0.215441	0	0.381653
TCGA-D9-A148-06A-11D-A19D-05	0.259827	0.0998036	0	0.206315	0.167419	0.214811	0.0518233
TCGA-EE-A29A-06A-12D-A19B-05	0.810821	0	0.181333	0	0	0	0.00784582
TCGA-W3-A828-06A-11D-A34V-05	0.383256	0.354155	0.148262	0.0213544	0.0755049	0	0.0174682
TCGA-EE-A17Y-06A-11D-A19B-05	0.244855	0.353344	0	0.100554	0.299491	0.00175638	0
TCGA-D3-A1Q4-06A-11D-A19B-05	0.370082	0.39931	0.0311656	0	0.0895367	0	0.109905
TCGA-FW-A3TV-06A-11D-A23D-05	0.123024	0.14955	0	0	0.291572	0.296906	0.138949
TCGA-FR-A7UA-06A-32D-A34V-05	0.134892	0	0.0921546	0	0.248204	0.0014332	0.523317
TCGA-EB-A430-01A-11D-A24V-05	0.18606	0.228383	0.00605993	0	0.34098	0.238516	0
TCGA-EE-A2MM-06A-11D-A19B-05	0.469379	0.296769	0.111578	0	0	0.122273	0
TCGA-EB-A6QY-01A-12D-A32S-05	0.397455	0.06649	0.234676	0.0679823	0.162848	0.039129	0.0314203
TCGA-BF-AAP0-06A-11D-A398-05	0.0586561	0.0485433	0.0345658	0	0.336575	0.0546225	0.467037
TCGA-D3-A1Q8-06A-11D-A19D-05	0.308467	0.208383	0.117415	0	0.316828	0	0.0489062
TCGA-ER-A2NE-06A-21D-A19B-05	0.170687	0.0144964	0.136933	0	0.216827	0.461057	0
TCGA-WE-A8ZR-06A-11D-A373-05	0.0549026	0.121629	0	0	0.112495	0.573352	0.137622
TCGA-D3-A5GO-06A-12D-A27L-05	0.207349	0.0134685	0.367471	0	0.234715	0.176996	0
TCGA-EB-A41A-01A-11D-A24V-05	0	0	0.119495	0	0.0230936	0.847701	0.0097111
TCGA-EB-A5UN-06A-11D-A30Z-05	0	0.352812	0.124318	0	0.274978	0.0641163	0.183777
TCGA-FR-A7U9-06A-11D-A34V-05	0.304972	0.0915518	0.106426	0	0.144455	0.087561	0.265034
TCGA-ER-A197-06A-32D-A19C-05	0.235956	0.093145	0.0919884	0	0.30117	0.160432	0.117308
TCGA-GN-A26A-06A-11D-A19D-05	0.00244639	0.378556	0.12054	0	0.472733	0	0.0257242
TCGA-EE-A2GN-06A-11D-A19B-05	0.360035	0.213508	0.0175761	0	0.0662921	0.3375	0.00508846
TCGA-BF-AAP7-01A-11D-A408-05	0.307404	0.0615088	0.0746017	0	0.202354	0.101914	0.252217
TCGA-EB-A5KH-06A-11D-A27L-05	0.475119	0	0	0	0	0.524881	0
TCGA-D3-A2JN-06A-11D-A19B-05	0.159779	0.281584	0.231337	0	0.108993	0	0.218307
TCGA-EB-A44Q-06A-11D-A25S-05	0.403992	0.0918197	0	0	0.216481	0.212416	0.075292
TCGA-GF-A2C7-01A-11D-A19C-05	0.0613969	0.121329	0	0	0	0.808364	0.00890992
TCGA-FS-A1ZZ-06A-11D-A19C-05	0.401635	0	0	0.0993816	0.00345498	0.495529	0
TCGA-WE-A8ZY-06A-11D-A373-05	0	0.145302	0.0337106	0	0.209479	0.611508	0
TCGA-EE-A2GB-06A-11D-A19C-05	0.445125	0	0.0102062	0.0450751	0.195813	0.30378	0
TCGA-EE-A3J4-06A-11D-A211-05	0.291058	0	0	0	0	0.708942	0
TCGA-ER-A2NB-01A-12D-A19B-05	0	0.0735266	0.230114	0	0.287801	0.232634	0.175925
TCGA-EE-A2MF-06A-11D-A21B-05	0.259566	0	0	0.00357181	0	0.698118	0.038744
TCGA-EB-A4XL-01A-11D-A27L-05	0.357096	0.0489027	0	0	0.201153	0.392848	0
TCGA-GN-A26C-01A-11D-A19D-05	0.203614	0.184456	0.149485	0	0.133317	0.00716066	0.321968
TCGA-ER-A19H-06A-12D-A19B-05	0.320717	0.214993	0	0	0.281063	0.183227	0
TCGA-DA-A1HW-06A-11D-A19D-05	0	0.110538	0.173389	0	0.276724	0.234747	0.204603
TCGA-GN-A9SD-06A-11D-A408-05	0.15357	0.122349	0.0216761	0	0.257104	0.091237	0.354063
TCGA-RP-A693-06A-13D-A30Z-05	0.307038	0.0286061	0.108491	0	0.12257	0.211079	0.222216
TCGA-ER-A42L-06A-11D-A24V-05	0.322889	0.213518	0	0	0.178954	0	0.284639
TCGA-EB-A97M-01A-11D-A38H-05	0.139036	0.0344942	0.130155	0	0	0.696315	0
TCGA-EE-A2GJ-06A-11D-A19B-05	0.408428	0	0	0	0	0.484352	0.107219
TCGA-EB-A5FP-01A-11D-A27L-05	0.308022	0	0.107703	0	0.0536359	0.530638	0
TCGA-D3-A2J9-06A-11D-A19B-05	0.147058	0	0.107705	0	0.221061	0.0122229	0.511953
TCGA-D9-A4Z2-01A-11D-A24V-05	0.166344	0.224657	0.144776	0	0.202796	0.261427	0
TCGA-FR-A3YN-06A-11D-A23D-05	0.242746	0.0550452	0.195142	0	0.0831081	0.423959	0
TCGA-EE-A2A1-06A-11D-A19C-05	0.408192	0.0548239	0	0	0.258465	0.0864396	0.192079
TCGA-EE-A2MR-06A-11D-A19B-05	0.000584704	0.206956	0.059597	0	0.289564	0.04674	0.396558
TCGA-GN-A4U8-11A-11D-A32S-05	0.0877418	0.0200464	0.0823251	0	0.322582	0.0664934	0.420812
TCGA-EB-A4IQ-01A-12D-A25S-05	0.160063	0.153897	0.202352	0	0.201494	0.223302	0.0588921
TCGA-BF-AAP2-01A-11D-A408-05	0.204115	0	0	0.0270781	0.152305	0.616502	0
TCGA-EE-A29R-06A-11D-A19C-05	0.281812	0.303486	0	0.0225504	0.116886	0.275266	0
TCGA-D3-A1QA-07A-11D-A373-05	0.464229	0	0.177784	0	0.0350315	0.314245	0.00871027
TCGA-EB-A5UL-06A-11D-A30Z-05	0.35386	0	0.131618	0	0.285707	0.0409622	0.187852
TCGA-EE-A2MT-06A-11D-A19C-05	0.480976	0.00320184	0	0.0361095	0.0929839	0.386728	0
TCGA-D3-A3C6-06A-12D-A19B-05	0.132759	0.322643	0.149179	0	0.192932	0.202488	0
TCGA-DA-A1IB-06A-11D-A19B-05	0.166561	0	0.0503393	0	0.288084	0.0501864	0.44483
TCGA-EE-A2GL-06A-11D-A19B-05	0.128578	0.100047	0.0439186	0	0.24224	0.111055	0.374161
TCGA-GN-A263-01A-11D-A19B-05	0.34328	0	0	0.123625	0.158772	0	0.374323
TCGA-EE-A29C-06A-21D-A19C-05	0.171885	0.252996	0.157943	0	0.235477	0.0939237	0.087776
TCGA-3N-A9WB-06A-11D-A38H-05	0.223676	0	0	0	0	0.776324	0
TCGA-EE-A2GR-06A-11D-A19C-05	0.396596	0	0	0	0.0564247	0.546979	0
TCGA-BF-A5ES-01A-11D-A27L-05	0.0555241	0.233159	0	0	0.041228	0.589838	0.0802514
TCGA-D9-A3Z4-01A-11D-A23D-05	0.0960792	0.262539	0	0	0.00499601	0.51925	0.117135
TCGA-GN-A4U5-01A-11D-A32S-05	0.216234	0.0352732	0.0900426	0	0.169894	0.20818	0.280377
TCGA-FS-A4F4-06A-12D-A25S-05	0.548526	0.0191231	0	0	0	0.193549	0.238802
TCGA-ER-A196-01A-11D-A19C-05	0.147894	0.223376	0.0841211	0	0.386917	0	0.157692
TCGA-EE-A29L-06A-12D-A19B-05	0.0187234	0	0.536455	0	0	0.444821	0
TCGA-EE-A29S-06A-11D-A19C-05	0.260081	0	0.0499725	0.11565	0	0.273849	0.300448
TCGA-GN-A4U7-06A-21D-A32S-05	0.270464	0	0	0	0.174009	0.490859	0.0646678
TCGA-D3-A2JF-06A-11D-A19B-05	0.376082	0.0616559	0.323345	0	0.196438	0	0.042479
TCGA-ER-A19G-06A-11D-A19B-05	0.116548	0.0682537	0.169514	0	0.340481	0.305203	0
TCGA-3N-A9WC-06A-11D-A38H-05	0.154697	0	0.0447661	0	0.0711049	0.40217	0.327262
TCGA-DA-A1IA-06A-11D-A19B-05	0.50162	0.0691969	0	0	0	0.429184	0
TCGA-BF-AAP1-01A-11D-A398-05	0.391002	0.0622829	0	0	0	0.487031	0.0596837
TCGA-EE-A29T-06A-11D-A19C-05	0.0221763	0.473252	0	0	0.085984	0.199259	0.219328
TCGA-DA-A95Y-06A-11D-A373-05	0.33377	0	0.148424	0	0.261582	0.256224	0
TCGA-WE-AAA4-06A-12D-A38H-05	0.239211	0.00365418	0.105646	0	0.314413	0.0562876	0.280788
TCGA-D3-A8GN-06A-11D-A373-05	0.255193	0	0.149975	0	0.244146	0.117256	0.23343
TCGA-EE-A2A5-06A-11D-A19C-05	0.566213	0.199665	0.0305547	0	0	0.203567	0
TCGA-D3-A8GV-06A-11D-A373-05	0.13811	0.162261	0.421786	0	0	0.277843	0
TCGA-EE-A20H-06A-11D-A19C-05	0.289018	0.170193	0	0.269685	0.111282	0.159822	0
TCGA-EE-A3AE-06A-11D-A19B-05	0.155377	0	0.177754	0	0.146741	0.520128	0
TCGA-EB-A299-01A-21D-A19C-05	0.402186	0.0407672	0.0971347	0	0.32094	0.138972	0
TCGA-D3-A8GS-06A-12D-A373-05	0.115498	0	0.0847036	0	0.412728	0.175221	0.211849
TCGA-FR-A3YO-06A-11D-A23D-05	0.123609	0.0868107	0	0	0.397087	0.273554	0.118939
TCGA-ER-A3ET-06A-11D-A211-05	0.25026	0.0905652	0	0	0.161753	0.466451	0.0309702
TCGA-D9-A3Z1-06A-11D-A23D-05	0.0986307	0	0.132856	0	0.271853	0.0876063	0.409054
TCGA-FS-A4F2-06A-11D-A24V-05	0.287002	0.0410698	0.496561	0	0.120839	0.0545285	0
TCGA-FS-A1YW-06A-11D-A19C-05	0.487892	0.0484144	0	0	0	0.463694	0
TCGA-FS-A4FB-06A-11D-A25S-05	0.200747	0.380308	0.0615058	0	0.269724	0.0877149	0
TCGA-FS-A1Z4-06A-11D-A19C-05	0.184584	0.0145275	0.118293	0	0.227744	0.0695857	0.385266
TCGA-EE-A29E-06A-11D-A19C-05	0.0932706	0.273738	0.0835189	0	0.31016	0.239313	0
TCGA-D9-A4Z6-06A-12D-A25S-05	0.139926	0.215143	0.0698814	0	0.242041	0.333009	0
TCGA-W3-AA1Q-06A-11D-A38H-05	0.243389	0	0.135036	0	0.0461239	0.422599	0.152852
TCGA-EE-A29H-06A-12D-A19C-05	0.29744	0	0.221615	0	0.202908	0.278037	0
TCGA-FS-A1ZY-06A-11D-A19C-05	0.349248	0	0.0357457	0	0.0724813	0.542525	0
TCGA-EB-A44O-01A-11D-A25S-05	0.125903	0.343291	0.0519147	0	0.140269	0.338622	0
TCGA-BF-A1PZ-01A-11D-A19D-05	0.297686	0.0832851	0	0	0	0.619029	0
TCGA-EB-A1NK-01A-11D-A19B-05	0.348919	0.204737	0.0123063	0	0.261104	0.172934	0
TCGA-D3-A5GR-06A-11D-A27L-05	0.229582	0.243323	0.146428	0	0.124425	0.0310827	0.22516
TCGA-DA-A3F3-06A-11D-A211-05	0.247938	0	0	0.145723	0.131095	0.41257	0.0626738
TCGA-HR-A2OG-06A-21D-A19C-05	0.0627587	0.287833	0.36628	0	0.256501	0.0266282	0
TCGA-FS-A1ZD-06A-11D-A19C-05	0.294263	0.445714	0.260022	0	0	0	0
TCGA-FS-A1ZB-06A-12D-A19C-05	0.337391	0.217946	0.0264162	0.0113117	0.305968	0.100967	0
TCGA-GN-A267-06A-21D-A19B-05	0.212304	0.108993	0	0	0.000235179	0.486953	0.191515
TCGA-BF-A3DL-01A-11D-A211-05	0.282824	0.106469	0.0991647	0	0.356648	0.154894	0
TCGA-FS-A4F8-06A-11D-A25S-05	0.171345	0.0311406	0.159186	0	0.217631	0.116676	0.304021
TCGA-ER-A42K-06A-11D-A24V-05	0.308639	0.314626	0.237685	0	0.0357859	0.103265	0
TCGA-FW-A5DY-06A-11D-A30Z-05	0.00144821	0.0594321	0.0155758	0	0.368088	0.0729342	0.482522
TCGA-FS-A1ZQ-06A-11D-A19C-05	0.260285	0.159114	0.164668	0	0.141051	0.274882	0
TCGA-FS-A1ZG-06A-11D-A19C-05	0	0	0.0234813	0	0	0.976519	0
TCGA-EB-A3Y7-01A-11D-A23D-05	0	0.413268	0.00566162	0	0.244212	0.287081	0.0497774
TCGA-EE-A17Z-06A-11D-A19B-05	0.503249	0	0	0	0.115372	0.340716	0.0406624
TCGA-EB-A42Z-01A-12D-A24V-05	0.296885	0.226371	0.0731323	0	0	0.403612	0
TCGA-EE-A185-06A-11D-A19B-05	0.243155	0	0	0	0.0442765	0.712568	0
TCGA-D3-A3MV-06A-11D-A21B-05	0	0.308657	0	0.147091	0.338732	0.204861	0.000658984
TCGA-XV-A9W5-01A-11D-A38H-05	0.405464	0.187417	0.290546	0	0.103905	0	0.0126679
TCGA-GF-A6C8-06A-12D-A30Z-05	0.434265	0.162343	0.155254	0	0.0127511	0.115287	0.1201
TCGA-YG-AA3N-01A-11D-A38H-05	0.0871371	0	0.0944459	0	0.0679546	0.450411	0.300051
TCGA-EE-A2MC-06A-12D-A19C-05	0	0.225172	0.256932	0	0.305826	0	0.212071
TCGA-BF-A5EQ-01A-21D-A27L-05	0.0972324	0	0.0563785	0	0.163585	0.475081	0.207723
TCGA-EE-A20F-06A-21D-A19B-05	0.340715	0.094444	0.0742848	0	0.344279	0.146277	0
TCGA-YD-A9TA-06A-11D-A398-05	0	0.300465	0.451534	0.0222937	0.222831	0	0.00287594
TCGA-D3-A2JK-06A-11D-A19B-05	0.25662	0.21894	0	0.0967576	0.384146	0.043536	0
TCGA-D3-A3MO-06A-11D-A21B-05	0.238266	0.304049	0	0	0.270321	0.187364	0
TCGA-EE-A2GD-06A-11D-A19B-05	0.329221	0.0937267	0.132797	0	0.163157	0.109348	0.17175
TCGA-D3-A3CC-06A-11D-A19D-05	0.271357	0.280815	0.0411093	0	0.189659	0.10992	0.10714
TCGA-D3-A3CE-06A-11D-A19D-05	0.390583	0	0.140315	0	0.285489	0.183612	0
TCGA-RP-A694-06A-11D-A30Z-05	0.333187	0	0.156444	0	0.070924	0.356746	0.0826993
TCGA-ER-A19A-06A-21D-A19C-05	0.173938	0.117646	0.06182	0	0.272789	0	0.373808
TCGA-D3-A8GI-06A-11D-A373-05	0.316118	0	0.2117	0	0.0267374	0.445444	0
TCGA-EE-A180-06A-11D-A21B-05	0.38198	0	0	0	0	0.61802	0
TCGA-FS-A1ZT-06A-11D-A19C-05	0.434661	0	0	0.0241633	0.217652	0.212424	0.111099
TCGA-FS-A1ZN-01A-11D-A19C-05	0.253831	0.0795267	0.246059	0	0.125043	0.29554	0
TCGA-FR-A726-01A-11D-A32S-05	0.357963	0.105514	0.194778	0	0.223584	0.118162	0
TCGA-WE-A8ZN-06A-11D-A373-05	0.321961	0	0.203041	0	0.246782	0.0910715	0.137144
TCGA-FS-A1YX-06A-11D-A19C-05	0.524693	0.0660108	0.239354	0	0.0148967	0.155045	0
TCGA-YG-AA3O-06A-11D-A38H-05	0	0	0.291335	0	0	0.47918	0.229485
TCGA-D3-A1Q9-06A-11D-A19D-05	0.137052	0.252237	0.201136	0	0.210968	0.198607	0
TCGA-EB-A41B-01A-11D-A24V-05	0	0	0	0.0085915	0.176039	0.81537	0
TCGA-DA-A3F8-06A-11D-A211-05	0.163564	0.0138566	0	0	0.349242	0.15624	0.317097
TCGA-GN-A4U3-06A-11D-A32S-05	0.41826	0	0.012357	0.0137717	0.176509	0.379102	0
TCGA-EE-A2M5-06A-12D-A19C-05	0.0768213	0.259469	0.22046	0	0.142413	0.217003	0.0838341
TCGA-ER-A19M-06A-61D-A23D-05	0.154485	0.145993	0.15849	0	0.286382	0.0539728	0.200677
TCGA-D3-A3C1-06A-12D-A19B-05	0.288074	0.0844395	0.154872	0	0.305215	0.089862	0.0775377
TCGA-D3-A1Q7-06A-11D-A19D-05	0.378052	0.023281	0	0	0.136762	0.149502	0.312404
TCGA-EE-A2MN-06A-11D-A19C-05	0.167414	0.00648938	0	0.126601	0	0.525601	0.173894
TCGA-FR-A728-01A-11D-A32S-05	0.135907	0.0317031	0.0437349	0	0.382537	0.173934	0.232184
TCGA-EE-A182-06A-11D-A19B-05	0.30307	0.176361	0	0	0.116696	0.30118	0.102693
TCGA-W3-AA21-06A-11D-A38H-05	0.435793	0	0.145928	0	0.0953807	0.277651	0.0452472
TCGA-D9-A1X3-06A-11D-A19C-05	0.0968563	0.0215154	0.0756228	0	0	0.655307	0.150699
TCGA-FS-A1ZM-06A-12D-A19C-05	0.307574	0.0176758	0.0619445	0	0.348787	0.264019	0
TCGA-FS-A1ZE-06A-11D-A19C-05	0.264921	0	0	0.0374025	0	0.697677	0
TCGA-FS-A1ZP-06A-11D-A19C-05	0.477298	0	0	0.0865996	0	0.436102	0
TCGA-D9-A6EC-06A-11D-A30Z-05	0.171584	0.225688	0.0959589	0	0.12157	0.385199	0
TCGA-BF-A1PV-01A-11D-A19D-05	0.245177	0	0	0.0445694	0	0.710254	0
TCGA-D3-A1Q3-06A-11D-A19B-05	0.300229	0	0	0	0	0.417772	0.282
TCGA-D3-A8GL-06A-11D-A373-05	0.0572498	0	0.0432192	0	0	0.800559	0.0989715
TCGA-EE-A2MJ-06A-11D-A19C-05	0.208511	0.00415958	0.145516	0	0.210325	0.114975	0.316514
TCGA-D3-A3BZ-06A-12D-A19B-05	0.108428	0.18852	0.103606	0	0.309858	0.00534168	0.284246
TCGA-D3-A2JE-06A-11D-A373-05	0.366383	0	0.0642436	0	0.137164	0.432209	0
TCGA-EB-A3Y6-01A-21D-A23D-05	0.123478	0.182625	0.0479587	0	0.324362	0.214416	0.107161
TCGA-FS-A1ZU-06A-12D-A19B-05	0.118993	0.127686	0	0.251708	0.0252377	0.476376	0
TCGA-FR-A3R1-01A-11D-A23D-05	0.00317602	0	0.215213	0	0.0764448	0.340575	0.364592
TCGA-FS-A4FC-06A-11D-A24V-05	0.418774	0.107499	0.102763	0	0	0.252289	0.118674
TCGA-D3-A51F-06A-11D-A25S-05	0.0877108	0.0676412	0.0885	0	0.297509	0	0.458639
TCGA-BF-AAOX-01A-11D-A398-05	0	0.257127	0.0368968	0	0.452858	0.206632	0.0464856
TCGA-D3-A1QA-06A-11D-A19B-05	0.32207	0	0.0667566	0	0	0.611174	0
TCGA-EE-A2A6-06A-11D-A19C-05	0.185231	0	0.214278	0	0.178093	0.162674	0.259724
TCGA-EE-A29D-06A-11D-A19C-05	0.314174	0.241923	0	0	0	0.443902	0

## Sheet: Fig2f
EpiSCORE fraction of esophageal cancer
	EC	Epi_basal	Epi_stratified	Epi_suprabasal	Epi_upper	Fib	Gland	IC
TCGA-IG-A3I8-01A	0.131393	0.411265	0	0	0.215342	0.0991361	0.142864	0
TCGA-IG-A3I8-11A	0.321909	0.00419861	0	0.0366526	0.115055	0.316067	0.137977	0.0681412
TCGA-IG-A3QL-01A	0	0.549743	0	0.0492016	0.248364	0.101369	0.0223094	0.0290125
TCGA-IG-A3Y9-01A	0.118956	0.130183	0	0.0297238	0.229183	0.243669	0.235978	0.0123074
TCGA-IG-A3YA-01A	0.191726	0.103953	0	0	0.182478	0.0715996	0.0829069	0.367337
TCGA-IG-A3YB-01A	0	0.355615	0	0.0587707	0.440271	0.0160057	0.055145	0.0741923
TCGA-IG-A3YC-01A	0	0.16905	0	0	0.271251	0.115738	0.222541	0.22142
TCGA-L5-A43C-01A	0.146134	0.045373	0	0	0.23732	0.0883499	0.16309	0.319733
TCGA-L5-A43C-11A	0.13434	0	0	0.0145147	0.290496	0.0665095	0.201347	0.292792
TCGA-L5-A43E-01A	0.12863	0.211481	0	0	0.417346	0.0850801	0.157463	0
TCGA-L5-A43H-01A	0	0.181851	0	0.0415926	0.311968	0.130463	0.221093	0.113033
TCGA-L5-A43I-01A	0.0942698	0.213739	0	0	0.35785	0.0763124	0.165854	0.0919743
TCGA-L5-A43J-01A	0	0.216178	0	0.0800196	0.309124	0	0.280046	0.114632
TCGA-L5-A43M-01A	0.0651117	0.113449	0	0.0848882	0.414276	0	0.256043	0.0662325
TCGA-LN-A49K-01A	0	0.171841	0	0.0636864	0.328504	0.0681441	0.166136	0.201689
TCGA-LN-A49L-01A	0	0.148637	0	0.0316985	0.368139	0.131985	0.319541	0
TCGA-LN-A49N-01A	0	0.188839	0	0.0287901	0.314785	0.175626	0.202922	0.0890387
TCGA-LN-A49O-01A	0	0.248467	0	0.0699141	0.31725	0	0.281581	0.0827879
TCGA-LN-A49P-01A	0.0231076	0.177364	0	0	0.292952	0.0663755	0.212013	0.228187
TCGA-LN-A49R-01A	0	0.247808	0	0.136168	0.402475	0	0.211535	0.00201475
TCGA-LN-A49S-01A	0	0.349086	0	0	0.379794	0.0293754	0.241744	0
TCGA-LN-A49V-01A	0	0.349261	0	0	0.275963	0.135006	0.23977	0
TCGA-IG-A4P3-01A	0	0.245508	0	0	0.342154	0.0086224	0.151913	0.251802
TCGA-IG-A4QS-01A	0.179577	0.0927918	0	0	0.335377	0.238773	0.144708	0.00877275
TCGA-IG-A4QT-01A	0.157841	0	0	0	0.126852	0.00303038	0.0928163	0.619461
TCGA-IG-A50L-01A	0	0.197019	0	0.108453	0.290031	0.0870861	0.151867	0.165543
TCGA-IG-A51D-01A	0.0963406	0.175902	0	0	0.30113	0.104973	0.265725	0.0559292
TCGA-L5-A4OE-01A	0.0335112	0.27552	0	0.0719688	0.369977	0.121933	0.0644026	0.0626884
TCGA-L5-A4OE-11A	0.169927	0.0623891	0	0.0626671	0.262039	0.109071	0.079254	0.254653
TCGA-L5-A4OF-01A	0.0500153	0.16019	0	0.0491822	0.30203	0.175025	0.2202	0.0433575
TCGA-L5-A4OF-11A	0.198211	0.00223355	0	0.0678905	0.31734	0.131427	0.118014	0.164884
TCGA-L5-A4OG-01A	0.0654288	0.157269	0	0	0.391868	0	0.191245	0.194189
TCGA-L5-A4OG-11A	0.196742	0	0	0.00720205	0.322608	0.0358753	0.184739	0.252833
TCGA-L5-A4OH-01A	0.049733	0.281305	0	0.00944555	0.386257	0.0804737	0.192786	0
TCGA-L5-A4OH-11A	0.195435	0	0	0.0709759	0.299936	0.0928983	0.114844	0.225911
TCGA-L5-A4OI-01A	0	0.32621	0	0	0.329481	0	0.307967	0.0363419
TCGA-L5-A4OI-11A	0.120031	0	0	0.0164617	0.322898	0.0445302	0.231699	0.26438
TCGA-L5-A4OJ-01A	0.149841	0.178587	0	0	0.292949	0.051355	0.102823	0.224446
TCGA-L5-A4OJ-11A	0.14447	0	0	0.0430481	0.318739	0.0780735	0.186459	0.229211
TCGA-L5-A4OM-01A	0.164186	0.390659	0	0.0390869	0.306585	0.0315241	0.0679584	0
TCGA-L5-A4OM-11A	0.105009	0.0278794	0	0.0486004	0.36957	0.0467136	0.206248	0.19598
TCGA-L5-A4ON-01A	0	0.355573	0	0	0.44447	0	0.199956	0
TCGA-L5-A4ON-11A	0.194095	0	0	0.04259	0.185827	0.154415	0.116884	0.306189
TCGA-L5-A4OO-01A	0.0831433	0.0923977	0	0.00379689	0.287584	0.165129	0.174731	0.193218
TCGA-L5-A4OP-01A	0	0.169563	0	0.0709755	0.498845	0.000262136	0.251577	0.00877742
TCGA-L5-A4OP-11A	0.146391	0	0	0.0289512	0.350818	0.0362708	0.165078	0.27249
TCGA-L5-A4OQ-01A	0.00198933	0.139079	0	0.0136257	0.362547	0.121905	0.207875	0.152978
TCGA-L5-A4OQ-11A	0.386287	0.00522093	0	0.0364308	0.108033	0.311324	0.111488	0.0412171
TCGA-L5-A4OR-01A	0.178845	0.0900778	0	0.0278465	0.372714	0.145918	0.184598	0
TCGA-L7-A56G-01A	0	0.542505	0	0	0.335948	0.055297	0	0.0662498
TCGA-LN-A49M-01A	0	0.222194	0	0.0181531	0.329321	0.158169	0.272163	0
TCGA-LN-A49U-01A	0.0214368	0.300747	0	0.0126678	0.307879	0.180255	0.177014	0
TCGA-LN-A49W-01A	0.0599179	0.219816	0	0.0268148	0.32652	0.0753319	0.103642	0.187958
TCGA-LN-A49X-01A	0.142655	0.0241209	0	0.00055571	0.224313	0.117886	0.20152	0.28895
TCGA-LN-A49Y-01A	0.125138	0.318038	0	0	0.335465	0.090018	0.13134	0
TCGA-LN-A4A1-01A	0	0.219516	0	0.00177112	0.353213	0.176576	0.248924	0
TCGA-LN-A4A2-01A	0	0.310891	0	0.0546552	0.334226	0.00322562	0.0792858	0.217716
TCGA-LN-A4A3-01A	0.0698353	0.144165	0	0.0128587	0.322786	0.0887801	0.168084	0.193491
TCGA-LN-A4A4-01A	0	0.304722	0	0.041797	0.320549	0.182949	0.113288	0.0366955
TCGA-LN-A4A5-01A	0.141945	0.0904568	0	0.0864626	0.229924	0.202594	0.177679	0.0709382
TCGA-LN-A4A6-01A	0.243154	0.0405161	0	0.0300812	0.169489	0.034204	0.178329	0.304226
TCGA-LN-A4A8-01A	0	0.146229	0	0.00336739	0.258786	0.19234	0.144217	0.25506
TCGA-IG-A5B8-01A	0.165	0.19205	0	0	0.290924	0.124105	0.227921	0
TCGA-IG-A5S3-01A	0.0578839	0.417456	0	0.0977988	0.2482	0.178661	0	0
TCGA-L5-A4OS-01A	0.083944	0	0	0.0127991	0.230421	0.136641	0.205646	0.330549
TCGA-L5-A4OT-01A	0.0494785	0.18708	0	0	0.352474	0.0853851	0.0816494	0.243933
TCGA-L5-A4OU-01A	0.00902685	0.118826	0	0.0485721	0.374383	0	0.193524	0.255668
TCGA-L5-A4OW-01A	0.00405542	0.199991	0	0	0.412828	0.0890622	0.205284	0.0887796
TCGA-L5-A4OX-01A	0	0.376447	0	0.00107533	0.419639	0.0105367	0.192302	0
TCGA-LN-A4A9-01A	0.103965	0.237382	0	0.0569304	0.331956	0.0480039	0.221762	0
TCGA-LN-A4MQ-01A	0	0.251335	0	0.0948139	0.336046	0.0115669	0.205085	0.101154
TCGA-LN-A4MR-01A	0	0.146954	0	0	0.184792	0.109844	0.282623	0.275787
TCGA-LN-A5U5-01A	0	0.139605	0	0.0860927	0.358249	0	0.286188	0.129866
TCGA-LN-A5U6-01A	0	0.296105	0	0.104286	0.369435	0.0324601	0.197713	0
TCGA-M9-A5M8-01A	0	0.227012	0	0.00675611	0.335303	0	0.151563	0.279365
TCGA-IG-A625-01A	0	0.325992	0	0.00762757	0.377312	0.104196	0.184872	0
TCGA-LN-A5U7-01A	0	0.242257	0	0.0625515	0.381246	0	0.313945	0
TCGA-Q9-A6FU-01A	0	0.19801	0	0	0.389119	0.00334025	0.328522	0.0810086
TCGA-Q9-A6FW-01A	0.00909545	0.212849	0	0	0.348672	0.0979641	0.251931	0.0794882
TCGA-R6-A6DN-01B	0	0.360822	0	0	0.347627	0.0808505	0.161657	0.0490429
TCGA-R6-A6DQ-01B	0.143828	0.152986	0	0.0159021	0.340288	0	0.178685	0.168311
TCGA-R6-A6KZ-01A	0.106876	0.111299	0	0	0.267005	0.203505	0.269781	0.0415354
TCGA-R6-A6L4-01A	0	0.170719	0	0.0340038	0.426376	0.0120712	0.26749	0.0893396
TCGA-S8-A6BV-01A	0.105054	0.0817031	0	0.0437634	0.336454	0.126039	0.214029	0.092958
TCGA-S8-A6BW-01A	0	0.299037	0	0	0.292693	0.178581	0.229689	0
TCGA-IC-A6RE-01A	0.066728	0.206228	0	0.0875649	0.374211	0.124892	0.116746	0.0236295
TCGA-IC-A6RE-11A	0	0.277273	0	0	0.324475	0.111793	0.131367	0.155092
TCGA-IC-A6RF-01A	0	0.119212	0	0	0.186237	0.0757373	0.221983	0.39683
TCGA-IC-A6RF-11A	0.0205455	0.148891	0	0	0.2233	0.215359	0.188186	0.20372
TCGA-IG-A6QS-01A	0	0.21249	0	0.0974724	0.351411	0.047847	0.259102	0.0316776
TCGA-IG-A7DP-01A	0.188464	0	0	0.0130684	0.155765	0.0879935	0.118371	0.436338
TCGA-JY-A6F8-01A	0.045511	0.33025	0	0	0.288773	0	0.061817	0.273649
TCGA-JY-A6FA-01A	0	0.289852	0	0.0424813	0.445913	0	0.181713	0.0400405
TCGA-JY-A6FB-01A	0.0428157	0.0893084	0	0.0840318	0.413287	0.121672	0.204722	0.0441626
TCGA-JY-A6FD-01A	0	0.182439	0	0	0.360261	0.0574863	0.305223	0.0945913
TCGA-JY-A6FE-01A	0.156942	0.301804	0	0	0.250503	0.0948704	0.19588	0
TCGA-JY-A6FG-01A	0.0376011	0.285963	0	0	0.335051	0.0878842	0.253501	0
TCGA-JY-A6FH-01A	0	0.09756	0	0	0.449353	0.184492	0.268595	0
TCGA-KH-A6WC-01A	0	0.227908	0	0	0.309316	0.05384	0.164975	0.243961
TCGA-L7-A6VZ-01A	0.0729478	0.323889	0	0	0.392317	0	0.178637	0.0322088
TCGA-LN-A7HX-01A	0.124629	0.172947	0	0.0604475	0.308331	0.121472	0.212174	0
TCGA-R6-A6L6-01B	0.181205	0.077273	0	0.0241691	0.256171	0.157234	0.184125	0.119824
TCGA-R6-A6XG-01B	0	0.255122	0	0.0366443	0.367224	0	0.299157	0.0418531
TCGA-R6-A6XQ-01B	0.0461601	0.333363	0	0	0.23441	0.266493	0	0.119573
TCGA-R6-A6Y0-01B	0.0989449	0.256351	0	0	0.351342	0.0908351	0.1481	0.0544266
TCGA-R6-A6Y2-01B	0.202831	0.0910028	0	0.0508536	0.31558	0.202872	0.0437828	0.0930776
TCGA-RE-A7BO-01A	0.0813526	0.222567	0	0.0387684	0.31921	0.086556	0.123794	0.127751
TCGA-L5-A88T-01A	0	0.26249	0	0	0.318486	0.0864722	0.182846	0.149705
TCGA-L5-A88V-01A	0	0.353535	0	0	0.361433	0.0261803	0.109269	0.149583
TCGA-L5-A88W-01A	0	0.242348	0	0	0.359127	0.0689236	0.203968	0.125634
TCGA-L5-A88Y-01A	0.0978344	0.0383411	0	0.0314452	0.390842	0.0991253	0.208145	0.134266
TCGA-LN-A7HV-01A	0.0130076	0.318268	0	0	0.393528	0	0.258124	0.0170711
TCGA-LN-A7HW-01A	0	0.229096	0	0.0681739	0.322347	0.129446	0.226322	0.0246137
TCGA-LN-A7HY-01A	0.0203458	0.30994	0	0.0292575	0.305785	0.154356	0.0831642	0.0971517
TCGA-LN-A7HZ-01A	0	0.316439	0	0.066394	0.358968	0.0503947	0.144161	0.0636437
TCGA-V5-A7RB-01A	0	0.243866	0	0	0.446329	0.00805699	0.27878	0.0229681
TCGA-V5-A7RE-01A	0.265036	0.193348	0	0.0217014	0.425204	0	0.0947103	0
TCGA-V5-A7RE-11A	0.0967826	0.196851	0	0.00621737	0.386284	0.0481283	0.16361	0.102126
TCGA-IG-A8O2-01A	0	0.281697	0	0.027879	0.431935	0	0.258488	0
TCGA-L5-A88S-01A	0.166591	0.131396	0	0.0388281	0.260414	0.191467	0.182811	0.0284929
TCGA-L5-A88Z-01A	0	0.259049	0	0.0431794	0.304037	0	0.109708	0.284026
TCGA-L5-A891-01A	0.188383	0.192813	0	0.0306674	0.268211	0.237349	0.0825767	0
TCGA-L5-A893-01A	0.110573	0.187049	0	0.0316746	0.231053	0.252313	0.136291	0.0510468
TCGA-L5-A8NJ-01A	0	0.361539	0	0.0196693	0.372559	0	0.201865	0.0443684
TCGA-L5-A8NQ-01A	0.0375473	0.110608	0	0.0104377	0.300985	0.0679603	0.215902	0.256561
TCGA-L5-A8NU-01A	0.163342	0.0275436	0	0	0.217803	0.118856	0.142212	0.330244
TCGA-LN-A8HZ-01A	0	0.304506	0	0.102518	0.351619	0	0.139778	0.101579
TCGA-LN-A8I0-01A	0	0.170434	0	0.0521387	0.327057	0.098828	0.237998	0.113544
TCGA-LN-A8I1-01A	0	0.355853	0	0.0291597	0.471076	0.00187993	0.0682892	0.0737428
TCGA-VR-A8EO-01A	0.0678178	0.408814	0	0	0.180207	0.255061	0.0880999	0
TCGA-VR-A8EQ-01A	0.0865999	0.00514192	0	0.0272444	0.291222	0.00937294	0.113779	0.46664
TCGA-VR-A8ER-01A	0	0.219369	0	0.0728549	0.340286	0.0555132	0.241741	0.0702362
TCGA-VR-A8EU-01A	0	0.23905	0	0.0476845	0.363958	0.128036	0.221271	0
TCGA-VR-A8EW-01A	0	0.363713	0	0.0125756	0.403744	0.0727222	0.147246	0
TCGA-VR-A8EX-01A	0.0359681	0.13295	0	0.0235017	0.343421	0.0470382	0.170353	0.246768
TCGA-VR-A8EY-01A	0	0.352527	0	0.0390966	0.380123	0.0281206	0.200133	0
TCGA-VR-A8EZ-01A	0	0.331654	0	0.079626	0.204302	0.0258777	0.206636	0.151904
TCGA-XP-A8T6-01A	0	0.230553	0	0	0.355623	0.0179831	0.210509	0.185332
TCGA-XP-A8T7-01A	0	0.284626	0	0	0.383129	0.00809026	0.299411	0.0247435
TCGA-XP-A8T8-01A	0	0.250785	0	0.00174657	0.403868	0.0591733	0.208611	0.0758164
TCGA-Z6-A8JD-01A	0.0571502	0.136925	0	0	0.243836	0.0481606	0.207754	0.306174

## Sheet: Fig2g
EpiSCORE fraction of Hepatocytes
	Chol	EC	Hep	Kup	Lym
GSM3518380_201530950094_R01C01	0.165674	0.126784	0.31259	0.17767	0.217281
GSM3518381_201530950094_R02C01	0.162261	0.127792	0.709948	0	0
GSM3518382_201530950094_R03C01	0.299865	0.0670768	0.633059	0	0
GSM3518383_201530950094_R04C01	0.239637	0.0159499	0.744413	0	0
GSM3518384_201530950094_R05C01	0.209433	0.0571061	0.733461	0	0
GSM3518385_201530950094_R06C01	0.288469	0	0.711531	0	0
GSM3518386_201530950094_R07C01	0.208465	0.0459883	0.745547	0	0
GSM3518387_201530950094_R08C01	0.0751911	0.0974713	0.778495	0.0488425	0
GSM3518388_201530950096_R01C01	0.210963	0.0497463	0.739291	0	0
GSM3518389_201530950096_R02C01	0.0502826	0.0687245	0.834403	0.0465895	0
GSM3518390_201530950096_R03C01	0.245898	0.0225981	0.731504	0	0
GSM3518391_201530950096_R04C01	0.195742	0.126523	0.677735	0	0
GSM3518392_201530950096_R05C01	0.291742	0.155805	0.552454	0	0
GSM3518393_201530950096_R06C01	0.288887	0.0412308	0.669882	0	0
GSM3518394_201530950096_R07C01	0.235942	0.0511608	0.712897	0	0
GSM3518395_201530950096_R08C01	0.173054	0.0806563	0.74629	0	0
GSM3518396_201532190151_R01C01	0.29495	0.0123176	0.692732	0	0
GSM3518397_201532190151_R02C01	0.144557	0.0993972	0.756045	0	0
GSM3518398_201532190151_R03C01	0.229116	0.0141902	0.756694	0	0
GSM3518399_201532190151_R04C01	0.0886187	0.068284	0.796393	0.0467043	0
GSM3518400_201532190151_R05C01	0.0678636	0.0307569	0.827995	0.073384	0
GSM3518401_201532190151_R06C01	0.127356	0.131231	0.741413	0	0
GSM3518402_201532190151_R07C01	0.240981	0.0264407	0.732578	0	0
GSM3518403_201532190151_R08C01	0.235702	0.027251	0.737047	0	0
GSM3518404_201532190200_R01C01	0.197121	0.109277	0.693602	0	0
GSM3518405_201532190200_R02C01	0.0483012	0.0568323	0.862622	0.0322446	0
GSM3518406_201532190200_R03C01	0.304222	0.0177676	0.67801	0	0
GSM3518407_201532190200_R04C01	0.210899	0.0511663	0.737935	0	0
GSM3518408_201532190200_R05C01	0.22818	0	0.77182	0	0
GSM3518409_201532190200_R06C01	0.254922	0.0855693	0.659509	0	0
GSM3518410_201532190200_R07C01	0.239533	0.0509808	0.709487	0	0
GSM3518411_201532190200_R08C01	0.213842	0.0600152	0.726142	0	0
GSM3518412_201532190218_R01C01	0.257951	0.0150458	0.727003	0	0
GSM3518413_201532190218_R02C01	0.280323	0.0565617	0.651073	0	0.0120417
GSM3518414_201532190218_R03C01	0.220522	0.12425	0.655229	0	0
GSM3518415_201532190218_R04C01	0.186685	0.056269	0.757046	0	0
GSM3518416_201532190218_R05C01	0.209286	0.111355	0.679359	0	0
GSM3518417_201532190218_R06C01	0.209822	0.0545686	0.73561	0	0
GSM3518418_201532190218_R07C01	0.0546074	0.0236492	0.859906	0.0618378	0
GSM3518419_201532190218_R08C01	0.151424	0.121408	0.727169	0	0
GSM3518420_201869690116_R01C01	0.273233	0	0.726767	0	0
GSM3518421_201869690116_R02C01	0.227213	0.0592813	0.713506	0	0
GSM3518422_201869690116_R03C01	0.262336	0.0769163	0.660748	0	0
GSM3518423_201869690116_R04C01	0.174238	0.0704975	0.755265	0	0
GSM3518424_201869690116_R05C01	0.167005	0.0900221	0.742973	0	0
GSM3518425_201869690116_R06C01	0.145719	0.0661248	0.788156	0	0
GSM3518426_201869690116_R07C01	0.389584	0	0.610416	0	0
GSM3518427_201869690116_R08C01	0.215779	0.0712496	0.712972	0	0
GSM3518428_201869680187_R01C01	0.191061	0.0874688	0.72147	0	0
GSM3518429_201869680187_R02C01	0.222466	0.0913615	0.686172	0	0
GSM3518430_201869680187_R03C01	0.194723	0.061852	0.743425	0	0
GSM3518431_201869680187_R04C01	0.170299	0.03979	0.789911	0	0
GSM3518432_201869680187_R05C01	0.160175	0.11655	0.723276	0	0
GSM3518433_201869680187_R06C01	0.277953	0.0406911	0.681356	0	0
GSM3518434_201869680187_R07C01	0.268551	0	0.731449	0	0
GSM3518435_201869680187_R08C01	0.265158	0.105632	0.607379	0.0218308	0
EpiSCORE fraction of CCA1
	Chol	EC	Hep	Kup	Lym
TCGA-ZH-A8Y4-01A-11D-A418-05	0.466288	0.118093	0.277593	0.115386	0.0226398
TCGA-W5-AA2X-01A-11D-A418-05	0.320549	0.177389	0.127006	0.210997	0.164059
TCGA-W6-AA0S-01A-11D-A418-05	0.563783	0.0941707	0.186119	0.142237	0.01369
TCGA-W5-AA2O-01A-11D-A418-05	0.501081	0.0112523	0.284087	0.19241	0.0111698
TCGA-W5-AA30-01A-31D-A418-05	0.335494	0.217426	0.219652	0.213885	0.0135422
TCGA-ZH-A8Y5-01A-11D-A418-05	0.536991	0.0493774	0.410227	0.00340466	0
TCGA-3X-AAVA-01A-11D-A418-05	0.697176	0.0630587	0.0982279	0.0836517	0.0578852
TCGA-W5-AA2H-01A-31D-A418-05	0.0523613	0.114656	0	0.274759	0.558224
TCGA-ZU-A8S4-01A-11D-A418-05	0.227951	0.187746	0.10905	0.244972	0.230282
TCGA-3X-AAVB-01A-31D-A418-05	0.348716	0.184837	0.20076	0.159114	0.106573
TCGA-ZH-A8Y1-01A-11D-A418-05	0.411532	0.0857189	0.296886	0.152494	0.0533694
TCGA-WD-A7RX-01A-12D-A418-05	0.377311	0.118102	0.208616	0.236021	0.05995
TCGA-W5-AA33-01A-11D-A418-05	0.298209	0.172836	0.203913	0.209784	0.115258
TCGA-W5-AA31-01A-11D-A418-05	0.227767	0.17048	0.316802	0.233141	0.051811
TCGA-W5-AA2R-01A-11D-A418-05	0.442397	0.135839	0.222374	0.106063	0.0933276
TCGA-4G-AAZO-01A-12D-A418-05	0.516826	0.127459	0.285961	0.0697538	0
TCGA-ZH-A8Y8-01A-51D-A418-05	0.294159	0.171426	0.135031	0.231182	0.168201
TCGA-W5-AA2W-01A-11D-A418-05	0.591069	0.0195484	0.316049	0.0733338	0
TCGA-ZH-A8Y2-01A-11D-A418-05	0.393588	0	0.252602	0	0.35381
TCGA-ZH-A8Y6-01A-11D-A418-05	0.396638	0.173574	0.391851	0.0379372	0
TCGA-3X-AAVE-01A-11D-A418-05	0.295586	0.154938	0.131642	0.212296	0.205537
TCGA-W5-AA34-01A-11D-A418-05	0.608013	0.0196276	0.254234	0.118125	0
TCGA-ZD-A8I3-01A-11D-A418-05	0.407005	0.10917	0.309078	0.174747	0
TCGA-W5-AA2I-01A-32D-A418-05	0.548745	0.0229262	0.300391	0.105435	0.0225032
TCGA-W5-AA39-01A-11D-A418-05	0.320424	0.0676965	0.61188	0	0
TCGA-W5-AA2T-01A-12D-A418-05	0.519523	0	0.43525	0.0452268	0
TCGA-W5-AA36-01A-11D-A418-05	0.516135	0	0.28389	0.0455177	0.154458
TCGA-3X-AAVC-01A-21D-A418-05	0.418037	0.20468	0.21276	0.162157	0.00236629
TCGA-YR-A95A-01A-12D-A418-05	0.628163	0.0518398	0.236257	0.0837399	0
TCGA-W5-AA2Q-01A-11D-A418-05	0.469636	0.0960351	0.358445	0.0758842	0
TCGA-W5-AA2U-01A-11D-A418-05	0.506618	0.0601564	0.275986	0.112085	0.0451537
TCGA-3X-AAV9-01A-72D-A418-05	0.141859	0.207265	0	0.224266	0.42661
TCGA-W5-AA2G-01A-11D-A418-05	0.371908	0.168835	0.294693	0.164564	0
TCGA-4G-AAZT-01A-11D-A418-05	0.498923	0.177247	0.258472	0.0653579	0
TCGA-W5-AA2Z-01A-11D-A418-05	0.47419	0.101529	0.241298	0.176627	0.0063567
TCGA-W5-AA38-01A-11D-A418-05	0.330335	0.0942912	0.259098	0.199737	0.116538
EpiSCORE fraction of CCA2
	Chol	EC	Hep	Kup	Lym
GSM1204490	0.453657	0.108879	0.083189	0.191282	0.162993
GSM1204491	0.256748	0.222133	0.0115363	0.26234	0.247243
GSM1204492	0.485761	0.115641	0.170566	0.12454	0.103492
GSM1204493	0.48796	0.12438	0.010066	0.147815	0.229779
GSM1204494	0.416195	0.12077	0.126177	0.109854	0.227004
GSM1204495	0.377765	0.101066	0.147638	0.179454	0.194077
GSM1204496	0.47612	0.0386553	0.109084	0.147395	0.228746
GSM1204497	0.247873	0.179042	0.0897798	0.282294	0.20101
GSM1204498	0.227217	0.169111	0.0344153	0.0769297	0.492327
GSM1204499	0.471192	0.0581205	0.355548	0.0634604	0.0516794
GSM1204500	0.134485	0.230994	0.141738	0.240339	0.252444
GSM1204502	0.54043	0.11152	0.0727762	0.131014	0.144259
GSM1204505	0.433024	0.0919197	0.205289	0	0.269767
GSM1204507	0.318056	0.1815	0.155392	0.265688	0.0793636
GSM1204508	0.539407	0.164273	0.114206	0.106279	0.0758355
GSM1204510	0.401249	0.162036	0.0635691	0.13385	0.239296
GSM1204512	0.646092	0.109131	0.0458867	0.0820595	0.116831
GSM1204513	0.434435	0.155806	0.163148	0.0892945	0.157317
GSM1204514	0.170316	0.219615	0.042657	0.256386	0.311026
GSM1204515	0.360877	0.104737	0.0719773	0.0308706	0.431538
GSM1204516	0.190842	0	0.159714	0.0352294	0.614215
GSM1204517	0.267498	0.0551398	0.0599469	0.256741	0.360675
GSM1204518	0.331749	0.187305	0.151123	0.147614	0.18221
GSM1204519	0.319031	0.00796699	0.0535049	0.133142	0.486355
GSM1204520	0.26036	0.223827	0.104714	0.222072	0.189028
GSM1204521	0.278639	0.18489	0.0848723	0.193971	0.257628
GSM1204522	0.495514	0	0.268596	0	0.23589
GSM1204523	0.288354	0.0543186	0.157833	0.163711	0.335784
GSM1204524	0.35458	0	0.109469	0.105646	0.430305
GSM1204525	0.365027	0.143071	0.0670695	0.129808	0.295024
GSM1204526	0.420937	0.0705876	0.143644	0.0804875	0.284344
GSM1204527	0.232238	0.0436504	0.199516	0.0771269	0.447469

## Sheet: Fig2h
EpiSCORE fraction of Guintivano data
	Neuron	Non-Neu
813_N	0.742149	0.257851
1740_N	0.816689	0.183311
1740_G	0	1
1228_G	0	1
813_G	0	1
1228_N	0.788262	0.211738
165_N	0.69721	0.30279
529_N	0.790986	0.209014
4643_G	0	1
165_G	0	1
4643_N	0.802134	0.197866
529_G	0	1
1868_N	0.818728	0.181272
1226_G	0	1
4636_N	0.809175	0.190825
4636_G	0	1
1226_N	0.783565	0.216435
1868_G	0	1
1710_G	0	1
1103_N	0.766855	0.233145
1710_N	0.771636	0.228364
242_N	0.835891	0.164109
1103_G	0	1
242_G	0	1
1497_N	0.813224	0.186776
1739_N	0.764335	0.235665
5376_G	0	1
5376_N	0.788832	0.211168
1497_G	0	1
1739_G	0	1
1579_N	0.740101	0.259899
1579_G	0	1
5086_N	0.735436	0.264564
5086_G	0	1
4782_N	0.811652	0.188348
4637_N	0.850462	0.149538
1363_G	0	1
4782_G	0	1
1363_N	0.800932	0.199068
4637_G	0	1
1277_G	0	1
1944_N	0.775733	0.224267
1277_N	0.804772	0.195228
1849_N	0.749993	0.250007
1944_G	0	1
1849_G	0	1
240_G	0	1
5447_G	0	1
1230_G	0	1
5447_N	0.806193	0.193807
240_N	0.831114	0.168886
1230_N	0.79557	0.20443
5179_N	0.812686	0.187314
5444_G	0	1
1429_N	0.750167	0.249833
5179_G	0	1
5444_N	0.72444	0.27556
1429_G	0	1
EpiSCORE fraction of Gasparoni data
	Neuron	Non-Neu
GSM2808885	0	1
GSM2808886	0.776309	0.223691
GSM2808893	0.121206	0.878794
GSM2808894	0.633489	0.366511
GSM2808895	0.116892	0.883108
GSM2808896	0.824284	0.175716
GSM2808897	0.0789262	0.921074
GSM2808898	0.812384	0.187616
GSM2808899	0.0875693	0.912431
GSM2808900	0.800857	0.199143
GSM2808901	0.0694731	0.930527
GSM2808902	0.758221	0.241779
GSM2808903	0.0311804	0.96882
GSM2808904	0.798808	0.201192
GSM2808905	0.0942136	0.905786
GSM2808906	0.821825	0.178175
GSM2808907	0.0862371	0.913763
GSM2808908	0.906342	0.093658
GSM2808909	0.0830382	0.916962
GSM2808910	0.878964	0.121036
GSM2808915	0.00913087	0.990869
GSM2808916	0.885228	0.114772
GSM2808917	0.0840136	0.915986
GSM2808918	0.947344	0.0526563
GSM2808919	0.111932	0.888068
GSM2808920	0.905139	0.0948613
GSM2808921	0.167016	0.832984
GSM2808922	0.898295	0.101705
GSM2808923	0.120986	0.879014
GSM2808924	0.8553	0.1447
GSM2808925	0.078474	0.921526
GSM2808926	0.87065	0.12935
