# Supplementary material for: A pan-tissue DNA methylation atlas enables in silico decomposition of human tissue methylomes at cell-type resolution
Source: Nat Methods. 2022 Mar 11;19(3):296–306. doi: 10.1038/s41592-022-01412-7 (PMC8916958; doi:10.1038/s41592-022-01412-7)
Supplement: Source Data Fig. 3 — Summary statistics source data. [file 41592_2022_1412_MOESM8_ESM.xlsx]

## Sheet: Fig3b
DNAm level of each brain marker gene with Snmc-Seq2 data
EntrezID	GSM3748102	GSM3748103	GSM3748104	GSM3748105	GSM3748106	GSM3748107	GSM3748108	GSM3748109	GSM3748110	GSM3748111	GSM3748112	GSM3748113	GSM3748114	GSM3748115	GSM3748116	GSM3748117	GSM3748118	GSM3748119	GSM3748120	GSM3748121	GSM3748122	GSM3748123	GSM3748124	GSM3748125	GSM3748126	GSM3748127	GSM3748128	GSM3748129	GSM3748130	GSM3748131	GSM3748132	GSM3748133	GSM3748134	GSM3748135	GSM3748136	GSM3748137	GSM3748138	GSM3748139	GSM3748140	GSM3748141	GSM3748142	GSM3748143	GSM3748144	GSM3748145	GSM3748146	GSM3748147	GSM3748148	GSM3748149	GSM3748150
972	NA	NA	NA	NA	NA	NA	NA	NA	NA	NA	NA	NA	NA	NA	NA	NA	NA	NA	NA	NA	NA	NA	NA	NA	NA	NA	NA	NA	NA	NA	NA	NA	NA	NA	NA	NA	NA	NA	NA	NA	NA	NA	NA	NA	NA	NA	NA	NA	NA
54518	NA	NA	NA	NA	NA	NA	NA	NA	NA	NA	NA	NA	NA	NA	NA	NA	NA	NA	NA	NA	NA	NA	NA	NA	NA	NA	NA	NA	NA	NA	NA	NA	NA	0	NA	NA	NA	NA	NA	NA	NA	NA	NA	NA	NA	NA	NA	NA	NA
10863	NA	NA	NA	NA	NA	NA	NA	NA	NA	NA	NA	NA	NA	NA	NA	NA	NA	NA	NA	NA	NA	NA	NA	NA	NA	NA	NA	NA	NA	NA	NA	NA	NA	NA	NA	NA	NA	NA	NA	NA	NA	NA	NA	NA	0.75	NA	0	NA	NA
55843	NA	NA	NA	NA	NA	NA	NA	NA	NA	NA	NA	NA	NA	NA	NA	NA	NA	NA	NA	NA	NA	NA	NA	NA	NA	NA	NA	NA	NA	NA	NA	NA	NA	NA	NA	NA	NA	NA	NA	NA	NA	NA	NA	NA	NA	NA	NA	NA	NA
3635	NA	NA	NA	NA	0.7	NA	NA	NA	NA	NA	NA	NA	NA	NA	NA	NA	NA	NA	NA	NA	NA	NA	NA	NA	NA	0.666667	NA	NA	NA	NA	NA	NA	NA	NA	NA	NA	NA	NA	NA	NA	NA	NA	NA	NA	NA	NA	NA	NA	NA
79895	NA	NA	NA	NA	NA	NA	NA	NA	NA	NA	NA	NA	NA	NA	NA	NA	NA	NA	NA	NA	NA	NA	NA	NA	0.5	NA	NA	NA	0.5	NA	NA	NA	NA	NA	NA	NA	NA	NA	NA	NA	NA	NA	NA	NA	NA	NA	NA	NA	NA
91526	0	NA	NA	NA	NA	0	NA	NA	NA	NA	NA	NA	NA	NA	NA	NA	NA	NA	NA	NA	NA	NA	NA	NA	NA	NA	NA	0	NA	NA	NA	NA	NA	NA	NA	NA	NA	NA	NA	NA	NA	NA	NA	0	NA	NA	NA	NA	NA
26034	NA	NA	NA	NA	NA	NA	NA	NA	NA	NA	NA	NA	NA	NA	NA	NA	NA	NA	NA	NA	NA	NA	NA	0	NA	NA	NA	NA	NA	NA	NA	NA	NA	NA	NA	NA	NA	NA	NA	NA	NA	NA	NA	NA	NA	0	NA	NA	NA
7122	NA	NA	NA	NA	0.5	NA	NA	NA	NA	NA	NA	NA	NA	0	NA	NA	NA	NA	NA	NA	NA	NA	NA	NA	NA	NA	NA	NA	NA	NA	NA	NA	NA	NA	0.666667	NA	NA	NA	NA	NA	NA	NA	NA	NA	NA	NA	NA	NA	NA
10974	NA	NA	NA	NA	NA	NA	NA	NA	NA	NA	0.625	NA	NA	0	NA	NA	NA	NA	NA	1	NA	NA	NA	NA	NA	NA	NA	NA	0.666667	NA	NA	0.6	NA	NA	NA	0.375	NA	NA	NA	NA	NA	NA	NA	NA	NA	NA	NA	NA	NA
3429	1	NA	NA	NA	NA	NA	NA	NA	NA	NA	1	NA	NA	NA	NA	NA	NA	NA	NA	NA	NA	NA	NA	NA	NA	NA	NA	1	NA	NA	NA	NA	NA	NA	NA	NA	NA	NA	NA	NA	NA	NA	NA	NA	NA	NA	NA	NA	NA
5159	NA	NA	NA	NA	NA	NA	NA	NA	NA	NA	NA	NA	NA	NA	NA	NA	NA	NA	NA	NA	NA	NA	NA	NA	NA	NA	NA	NA	NA	NA	NA	NA	NA	NA	NA	NA	NA	NA	NA	NA	NA	NA	NA	NA	NA	NA	NA	NA	NA
5552	NA	NA	NA	NA	NA	NA	NA	NA	NA	NA	NA	NA	NA	NA	NA	NA	NA	NA	NA	NA	NA	NA	NA	NA	NA	NA	NA	NA	NA	NA	NA	NA	NA	NA	NA	NA	NA	NA	NA	NA	NA	NA	NA	NA	NA	NA	NA	NA	NA
2022	NA	NA	NA	NA	NA	NA	NA	NA	NA	NA	NA	NA	NA	NA	NA	NA	NA	NA	NA	NA	NA	NA	NA	NA	NA	NA	NA	NA	NA	NA	NA	NA	NA	NA	NA	NA	NA	NA	NA	NA	NA	NA	0.5	NA	NA	NA	0	NA	NA
10791	NA	NA	NA	NA	NA	NA	NA	NA	NA	NA	0	0.333333	NA	NA	NA	NA	NA	NA	NA	NA	NA	NA	NA	NA	NA	NA	NA	NA	NA	NA	NA	0.0714286	NA	NA	NA	NA	0	NA	NA	NA	NA	NA	NA	NA	NA	0.285714	0	NA	NA
684	NA	NA	NA	NA	NA	NA	NA	NA	NA	NA	NA	NA	NA	NA	NA	NA	0	NA	NA	NA	NA	NA	NA	NA	NA	NA	NA	NA	NA	NA	NA	NA	NA	NA	NA	NA	NA	NA	NA	NA	NA	NA	NA	NA	NA	NA	NA	NA	NA
25937	NA	NA	NA	NA	NA	NA	NA	NA	NA	NA	NA	NA	NA	NA	NA	NA	NA	NA	NA	NA	NA	NA	NA	NA	NA	NA	NA	NA	NA	NA	NA	NA	NA	NA	NA	NA	NA	NA	NA	NA	NA	NA	NA	NA	NA	NA	NA	NA	NA
84525	NA	NA	NA	NA	NA	NA	NA	NA	NA	NA	0	NA	NA	0	NA	NA	NA	NA	NA	NA	NA	NA	NA	NA	NA	NA	NA	NA	NA	NA	NA	NA	NA	NA	NA	NA	NA	NA	NA	NA	NA	NA	NA	NA	NA	NA	0	NA	NA
4857	0	NA	NA	NA	NA	NA	NA	NA	0	NA	NA	NA	NA	NA	NA	0.5	NA	NA	NA	NA	NA	NA	1	0	NA	NA	NA	NA	1	NA	0.2	NA	NA	NA	1	NA	NA	NA	NA	NA	NA	NA	NA	NA	NA	0	0	NA	NA
1012	NA	NA	NA	NA	NA	NA	NA	0.333333	NA	NA	NA	0.166667	NA	NA	NA	NA	NA	0	NA	NA	NA	NA	NA	NA	NA	NA	NA	NA	NA	NA	NA	NA	NA	NA	NA	NA	NA	NA	NA	NA	NA	NA	NA	NA	NA	NA	NA	NA	NA
23194	0	0	NA	NA	NA	NA	NA	NA	NA	NA	NA	NA	0	NA	NA	NA	NA	NA	NA	NA	NA	NA	NA	NA	NA	NA	NA	NA	NA	0	NA	NA	NA	NA	NA	NA	NA	NA	NA	NA	NA	NA	NA	NA	NA	NA	NA	NA	NA
2752	NA	NA	0	NA	NA	NA	NA	NA	NA	NA	NA	NA	NA	NA	NA	NA	NA	NA	NA	NA	NA	NA	NA	NA	NA	NA	NA	NA	NA	NA	NA	NA	NA	NA	NA	NA	NA	NA	NA	NA	NA	NA	NA	NA	NA	0	NA	NA	NA
169792	NA	NA	NA	NA	0	NA	NA	NA	NA	NA	0	NA	NA	NA	NA	NA	NA	NA	NA	NA	NA	NA	NA	NA	NA	NA	NA	NA	NA	NA	NA	NA	NA	NA	NA	NA	NA	NA	NA	NA	NA	NA	NA	0	NA	NA	NA	NA	NA
2697	NA	NA	NA	NA	NA	NA	NA	NA	NA	NA	NA	NA	NA	NA	NA	NA	NA	NA	NA	NA	NA	NA	NA	NA	NA	NA	NA	NA	NA	NA	NA	NA	NA	NA	1	NA	NA	NA	NA	NA	NA	NA	NA	NA	NA	NA	NA	NA	NA
6696	NA	NA	NA	NA	NA	NA	NA	NA	NA	NA	NA	0.5	NA	NA	NA	0	NA	NA	0	NA	NA	NA	NA	NA	NA	NA	NA	NA	NA	0	NA	NA	NA	NA	NA	NA	NA	NA	NA	NA	NA	NA	NA	NA	NA	NA	NA	NA	NA
10351	0.666667	NA	NA	NA	NA	NA	NA	NA	NA	NA	NA	NA	NA	NA	NA	NA	NA	NA	NA	NA	NA	NA	NA	NA	NA	NA	NA	NA	NA	NA	NA	NA	NA	NA	NA	NA	NA	NA	NA	NA	1	NA	NA	NA	NA	NA	NA	NA	NA
9586	NA	NA	0	NA	NA	NA	NA	NA	NA	NA	0	NA	NA	NA	NA	NA	NA	NA	0.5	NA	NA	NA	0	NA	NA	NA	NA	NA	NA	NA	NA	NA	NA	NA	NA	NA	NA	NA	NA	NA	NA	NA	NA	NA	NA	NA	NA	NA	NA
159195	NA	NA	NA	NA	1	NA	NA	NA	NA	NA	NA	NA	NA	NA	NA	NA	NA	NA	NA	NA	1	NA	NA	NA	NA	NA	NA	NA	NA	NA	NA	NA	NA	NA	NA	NA	NA	NA	NA	NA	NA	NA	NA	NA	NA	NA	NA	NA	NA
79817	NA	NA	NA	NA	NA	NA	NA	NA	NA	NA	NA	NA	NA	NA	NA	NA	NA	NA	NA	NA	NA	NA	NA	NA	NA	NA	NA	NA	NA	NA	NA	NA	NA	NA	NA	0	NA	NA	NA	NA	NA	NA	NA	NA	NA	NA	NA	NA	NA
151126	NA	NA	0	NA	NA	0	NA	NA	NA	NA	NA	NA	NA	NA	NA	NA	NA	NA	NA	NA	0	NA	NA	NA	NA	NA	0	NA	NA	NA	NA	NA	NA	NA	NA	NA	NA	NA	NA	NA	NA	NA	NA	NA	NA	NA	NA	NA	NA
337876	NA	NA	NA	NA	NA	NA	NA	NA	NA	NA	NA	NA	NA	NA	NA	NA	NA	NA	NA	NA	NA	NA	NA	NA	NA	NA	NA	NA	NA	NA	NA	NA	NA	NA	NA	NA	NA	NA	NA	NA	NA	NA	NA	NA	NA	NA	NA	NA	0
7345	NA	NA	NA	NA	NA	NA	NA	NA	NA	NA	NA	NA	NA	NA	NA	NA	NA	NA	NA	NA	NA	NA	NA	NA	NA	NA	NA	NA	NA	NA	0	NA	NA	NA	NA	NA	NA	NA	NA	NA	NA	NA	NA	NA	NA	NA	NA	NA	NA
5136	NA	NA	NA	NA	NA	NA	NA	NA	NA	NA	NA	NA	NA	NA	NA	NA	NA	NA	NA	NA	NA	NA	NA	NA	NA	NA	NA	NA	NA	NA	NA	NA	NA	NA	NA	NA	NA	NA	NA	NA	NA	NA	NA	NA	NA	NA	NA	NA	NA
7070	NA	NA	NA	NA	NA	NA	NA	NA	NA	NA	NA	NA	NA	NA	NA	NA	NA	NA	NA	NA	NA	NA	NA	NA	NA	0	NA	NA	NA	NA	NA	NA	NA	NA	NA	NA	NA	NA	NA	NA	NA	NA	NA	0	NA	NA	0	NA	NA
166336	NA	NA	0	NA	NA	NA	NA	NA	NA	NA	NA	NA	NA	NA	NA	NA	NA	NA	NA	0	NA	NA	NA	NA	NA	NA	NA	NA	NA	NA	NA	NA	NA	NA	NA	NA	NA	NA	NA	NA	NA	NA	NA	NA	NA	NA	NA	NA	NA
79953	NA	NA	NA	NA	NA	NA	NA	NA	0	0	NA	NA	0	NA	NA	NA	NA	NA	NA	NA	NA	NA	NA	NA	NA	NA	NA	NA	NA	NA	NA	NA	NA	NA	NA	NA	NA	NA	NA	NA	NA	NA	NA	NA	NA	NA	NA	NA	NA
285195	NA	NA	0	NA	NA	NA	NA	NA	NA	NA	NA	NA	NA	NA	NA	NA	NA	NA	NA	NA	NA	NA	NA	NA	NA	NA	NA	NA	NA	NA	NA	NA	NA	NA	NA	NA	NA	NA	NA	NA	NA	NA	NA	NA	NA	NA	NA	NA	NA
4154	NA	NA	NA	NA	NA	NA	NA	NA	NA	NA	NA	NA	NA	NA	NA	NA	NA	NA	NA	NA	NA	NA	NA	NA	NA	NA	NA	NA	NA	NA	NA	NA	NA	NA	NA	NA	NA	NA	NA	NA	NA	NA	NA	NA	NA	NA	NA	NA	NA
6546	0	NA	0	NA	NA	NA	NA	NA	NA	NA	NA	NA	NA	NA	NA	NA	NA	NA	NA	NA	NA	NA	NA	NA	NA	NA	0	NA	1	NA	NA	NA	NA	NA	NA	NA	NA	NA	NA	NA	NA	NA	NA	NA	NA	NA	NA	NA	NA
9452	NA	NA	NA	NA	NA	NA	NA	NA	NA	NA	NA	NA	NA	NA	NA	NA	NA	NA	NA	NA	NA	NA	NA	NA	NA	NA	NA	NA	NA	NA	NA	NA	NA	NA	NA	NA	NA	NA	NA	NA	NA	NA	NA	NA	NA	NA	NA	NA	NA
56901	NA	NA	NA	0	0	NA	NA	NA	NA	NA	NA	NA	NA	NA	NA	NA	NA	0	NA	NA	NA	NA	NA	NA	NA	NA	NA	NA	NA	0	NA	NA	NA	NA	NA	0	NA	NA	NA	NA	NA	NA	NA	NA	NA	NA	NA	NA	NA
3399	NA	NA	NA	NA	NA	NA	NA	NA	NA	NA	NA	NA	NA	0	NA	NA	NA	NA	NA	NA	NA	NA	NA	NA	NA	NA	NA	NA	NA	NA	NA	NA	NA	NA	NA	NA	NA	NA	NA	NA	NA	NA	0	NA	0.25	NA	NA	NA	NA
800	NA	NA	NA	NA	NA	NA	NA	NA	NA	NA	NA	NA	NA	NA	NA	NA	NA	NA	NA	NA	NA	NA	NA	NA	NA	NA	NA	NA	NA	NA	NA	NA	NA	NA	NA	NA	NA	NA	NA	NA	NA	NA	NA	NA	NA	NA	NA	NA	NA
9351	NA	NA	NA	NA	NA	NA	NA	NA	NA	NA	NA	NA	NA	NA	NA	NA	NA	NA	NA	NA	NA	NA	NA	NA	NA	NA	NA	NA	NA	NA	NA	NA	NA	NA	NA	NA	NA	NA	NA	NA	NA	NA	NA	NA	NA	NA	NA	NA	NA
11309	NA	NA	NA	NA	NA	NA	NA	NA	NA	NA	NA	NA	NA	NA	NA	NA	NA	NA	NA	NA	NA	NA	NA	NA	NA	NA	NA	NA	NA	NA	NA	NA	NA	NA	NA	NA	NA	NA	NA	NA	NA	NA	NA	NA	NA	NA	NA	NA	NA
10398	NA	NA	NA	NA	NA	NA	0.153846	NA	NA	NA	NA	NA	NA	NA	NA	NA	NA	NA	NA	0	NA	NA	NA	NA	NA	NA	NA	NA	NA	NA	NA	NA	NA	NA	NA	NA	NA	NA	0	NA	NA	NA	NA	NA	NA	NA	NA	NA	NA
5332	NA	NA	NA	NA	NA	NA	NA	NA	NA	NA	NA	NA	NA	NA	NA	NA	NA	NA	NA	NA	NA	NA	NA	NA	NA	NA	NA	NA	NA	NA	NA	NA	NA	NA	NA	NA	NA	NA	NA	NA	NA	NA	NA	NA	NA	NA	NA	NA	NA
27303	NA	NA	NA	NA	NA	NA	NA	NA	NA	NA	NA	NA	NA	NA	NA	NA	NA	NA	NA	NA	NA	NA	NA	NA	NA	NA	NA	NA	NA	NA	NA	NA	NA	NA	NA	1	NA	NA	NA	NA	NA	NA	NA	NA	NA	NA	NA	NA	NA
11343	NA	NA	NA	NA	NA	NA	NA	NA	NA	NA	0.0769231	NA	NA	NA	NA	NA	NA	NA	NA	NA	NA	NA	NA	NA	NA	NA	NA	NA	NA	NA	NA	NA	NA	NA	NA	NA	NA	NA	NA	NA	NA	NA	NA	NA	NA	NA	NA	NA	NA
1397	NA	NA	NA	NA	NA	NA	NA	NA	NA	NA	NA	NA	NA	NA	0.5	NA	NA	NA	NA	NA	NA	NA	NA	NA	NA	NA	NA	NA	NA	NA	NA	NA	NA	NA	NA	NA	NA	NA	NA	0	NA	NA	NA	NA	NA	NA	NA	NA	NA
6277	NA	NA	NA	NA	NA	NA	NA	NA	NA	NA	NA	NA	NA	NA	NA	NA	NA	NA	NA	NA	NA	NA	NA	NA	NA	NA	NA	0	NA	NA	NA	NA	NA	NA	NA	NA	NA	NA	NA	NA	NA	NA	NA	NA	NA	NA	NA	NA	NA
347	NA	NA	NA	NA	NA	NA	NA	NA	NA	NA	NA	NA	NA	NA	NA	NA	NA	NA	NA	NA	NA	NA	NA	NA	NA	NA	NA	NA	NA	NA	NA	NA	NA	NA	NA	NA	NA	NA	NA	NA	NA	NA	NA	NA	NA	NA	NA	NA	NA
114805	NA	NA	NA	NA	NA	NA	NA	NA	NA	NA	NA	NA	NA	NA	NA	NA	NA	NA	NA	NA	NA	NA	NA	NA	NA	NA	NA	NA	NA	NA	NA	NA	NA	NA	NA	NA	NA	NA	NA	NA	NA	NA	NA	NA	NA	NA	NA	NA	NA
54453	NA	NA	NA	NA	NA	NA	NA	NA	1	NA	NA	NA	NA	NA	0	NA	NA	NA	NA	NA	NA	NA	NA	NA	1	NA	NA	NA	NA	NA	NA	NA	NA	NA	NA	NA	NA	NA	NA	NA	NA	NA	NA	NA	NA	NA	NA	NA	NA
64478	NA	NA	NA	NA	NA	NA	0	NA	NA	NA	NA	NA	NA	NA	NA	NA	NA	NA	NA	0	NA	NA	NA	0	NA	0	0	NA	NA	NA	0	0	NA	NA	NA	NA	NA	NA	NA	NA	NA	NA	NA	NA	NA	NA	NA	NA	NA
57502	NA	NA	NA	NA	NA	NA	NA	NA	NA	NA	NA	NA	NA	NA	NA	NA	NA	NA	NA	NA	NA	NA	NA	NA	NA	NA	NA	NA	NA	NA	NA	NA	NA	NA	NA	NA	NA	NA	NA	NA	NA	NA	NA	NA	NA	NA	NA	NA	NA
10082	NA	NA	NA	NA	NA	NA	NA	NA	NA	NA	NA	NA	NA	NA	NA	NA	NA	NA	NA	NA	NA	NA	NA	NA	NA	NA	NA	0	NA	NA	NA	NA	NA	NA	NA	NA	NA	NA	NA	NA	NA	NA	NA	NA	0	NA	NA	NA	NA
2259	NA	NA	NA	NA	NA	NA	NA	NA	NA	NA	NA	NA	NA	NA	NA	0	NA	NA	NA	NA	NA	NA	NA	NA	NA	NA	NA	NA	NA	NA	NA	NA	NA	NA	NA	NA	NA	NA	NA	NA	NA	NA	NA	NA	NA	NA	NA	NA	NA
2898	NA	NA	0	NA	NA	NA	NA	NA	NA	NA	NA	NA	NA	NA	NA	NA	NA	NA	NA	NA	NA	NA	NA	NA	NA	NA	NA	NA	NA	NA	NA	NA	NA	NA	NA	NA	NA	NA	NA	NA	NA	NA	NA	NA	NA	NA	NA	NA	NA
361	NA	NA	NA	NA	NA	NA	NA	NA	NA	NA	NA	NA	NA	NA	NA	0.5	NA	NA	NA	NA	NA	NA	NA	NA	NA	NA	NA	NA	NA	NA	NA	NA	NA	NA	NA	NA	NA	NA	NA	NA	NA	NA	NA	NA	NA	NA	NA	NA	NA
57224	NA	NA	NA	NA	NA	NA	0	NA	NA	NA	NA	NA	NA	NA	NA	NA	NA	NA	NA	NA	NA	NA	NA	NA	NA	NA	NA	NA	NA	NA	NA	1	NA	NA	NA	NA	NA	NA	NA	NA	NA	NA	NA	NA	NA	NA	NA	NA	NA
202151	NA	NA	NA	NA	NA	NA	NA	NA	NA	NA	NA	NA	NA	NA	NA	NA	NA	NA	NA	NA	NA	NA	0.5	NA	NA	NA	NA	NA	NA	NA	NA	NA	NA	NA	NA	NA	NA	NA	NA	NA	NA	NA	NA	NA	NA	NA	NA	NA	NA
83733	NA	NA	NA	NA	NA	1	NA	NA	NA	NA	NA	NA	NA	NA	NA	NA	NA	NA	NA	NA	NA	NA	NA	NA	NA	NA	NA	NA	NA	NA	NA	NA	NA	NA	0	NA	NA	NA	NA	NA	NA	NA	1	NA	NA	NA	NA	NA	NA
53919	NA	NA	NA	NA	NA	NA	0.6	NA	NA	NA	0.333333	NA	NA	NA	NA	1	0	NA	NA	NA	NA	NA	NA	NA	NA	NA	NA	NA	NA	NA	NA	NA	NA	NA	NA	NA	NA	NA	0.666667	NA	NA	NA	NA	NA	0	NA	0	NA	NA
23205	NA	NA	NA	NA	NA	NA	NA	NA	NA	NA	NA	NA	NA	NA	NA	NA	NA	NA	NA	NA	NA	NA	NA	NA	NA	NA	NA	NA	NA	NA	NA	NA	NA	NA	NA	NA	NA	NA	NA	NA	NA	NA	NA	NA	NA	NA	NA	NA	NA
5992	NA	NA	NA	NA	NA	NA	NA	NA	NA	NA	NA	NA	NA	NA	NA	NA	NA	NA	NA	NA	NA	NA	NA	NA	NA	NA	NA	NA	NA	NA	NA	NA	NA	NA	NA	NA	NA	NA	NA	NA	NA	NA	NA	NA	NA	NA	NA	NA	NA
57619	NA	NA	NA	NA	NA	NA	NA	NA	NA	NA	NA	NA	NA	NA	1	NA	NA	NA	NA	NA	NA	NA	NA	NA	NA	NA	NA	NA	NA	NA	NA	1	NA	NA	1	NA	NA	NA	NA	NA	NA	NA	NA	NA	NA	NA	NA	NA	NA
27115	NA	0.2	NA	NA	NA	NA	NA	NA	NA	NA	NA	NA	NA	NA	NA	0	NA	NA	NA	NA	NA	NA	NA	NA	NA	NA	NA	NA	NA	NA	NA	NA	NA	NA	NA	NA	NA	NA	NA	NA	NA	NA	NA	NA	NA	NA	NA	NA	NA
9934	NA	NA	NA	NA	NA	NA	NA	NA	NA	NA	NA	NA	NA	0.5	NA	NA	NA	NA	NA	NA	NA	NA	NA	NA	NA	NA	NA	NA	NA	NA	NA	NA	NA	NA	NA	NA	NA	NA	0	NA	NA	NA	NA	NA	NA	NA	NA	NA	0
5354	NA	NA	NA	NA	NA	NA	NA	1	NA	NA	NA	NA	NA	NA	NA	NA	NA	NA	NA	NA	NA	NA	NA	NA	NA	NA	NA	NA	NA	NA	NA	NA	NA	NA	NA	NA	NA	NA	NA	NA	NA	NA	NA	NA	NA	NA	NA	NA	NA
9705	0.714286	NA	NA	NA	NA	NA	NA	NA	NA	NA	NA	NA	0	NA	NA	NA	NA	NA	NA	NA	NA	NA	NA	NA	NA	NA	NA	NA	NA	NA	NA	NA	NA	NA	NA	NA	NA	NA	NA	NA	0.75	NA	NA	NA	NA	NA	NA	NA	NA
55314	NA	NA	NA	NA	NA	NA	NA	NA	NA	NA	NA	NA	NA	NA	NA	NA	NA	NA	NA	NA	NA	NA	NA	NA	NA	NA	NA	NA	NA	NA	NA	NA	NA	NA	NA	NA	NA	NA	NA	NA	NA	0	0.25	NA	NA	NA	0	NA	NA
1410	NA	NA	NA	NA	NA	NA	NA	NA	NA	NA	NA	NA	NA	NA	NA	NA	NA	NA	NA	NA	NA	NA	NA	NA	NA	NA	NA	NA	NA	NA	NA	NA	NA	NA	NA	NA	NA	NA	NA	NA	NA	NA	NA	NA	NA	NA	NA	NA	NA
115584	NA	NA	NA	NA	NA	NA	NA	NA	NA	NA	NA	NA	1	1	NA	NA	NA	NA	NA	NA	NA	NA	NA	NA	NA	NA	NA	NA	NA	NA	NA	NA	NA	NA	1	NA	NA	NA	NA	NA	NA	NA	NA	NA	NA	NA	NA	NA	NA
5129	NA	NA	NA	NA	NA	NA	0	NA	NA	NA	NA	NA	NA	NA	NA	NA	NA	NA	NA	NA	NA	NA	NA	NA	NA	NA	NA	NA	NA	NA	NA	NA	NA	NA	NA	NA	NA	NA	NA	NA	NA	NA	0	NA	NA	NA	NA	NA	NA
6285	NA	NA	NA	NA	NA	NA	NA	NA	NA	NA	NA	NA	NA	NA	NA	NA	0	NA	0.75	NA	NA	NA	NA	NA	NA	NA	NA	NA	NA	0.5	NA	NA	NA	NA	NA	NA	NA	NA	NA	NA	0.5	NA	NA	NA	NA	NA	NA	NA	NA
8537	1	NA	NA	NA	0.5	NA	NA	NA	NA	NA	NA	NA	NA	NA	NA	NA	NA	NA	NA	NA	NA	NA	NA	NA	NA	NA	NA	NA	NA	NA	NA	NA	NA	NA	NA	NA	NA	NA	NA	NA	NA	NA	NA	NA	NA	NA	NA	NA	NA
6035	NA	NA	NA	NA	NA	NA	NA	NA	NA	NA	NA	NA	NA	NA	NA	NA	NA	NA	NA	NA	NA	NA	NA	NA	NA	NA	1	NA	0.666667	NA	NA	NA	NA	NA	NA	NA	NA	NA	NA	NA	NA	NA	NA	NA	NA	NA	NA	NA	NA
1287	NA	NA	NA	NA	NA	NA	NA	NA	NA	NA	NA	NA	NA	NA	NA	NA	NA	NA	NA	NA	NA	NA	NA	NA	NA	NA	NA	NA	NA	NA	NA	NA	NA	NA	NA	NA	NA	NA	NA	NA	NA	NA	NA	NA	NA	NA	NA	NA	0
443	NA	NA	NA	NA	NA	NA	NA	NA	NA	NA	NA	NA	NA	NA	NA	NA	NA	NA	NA	NA	NA	NA	NA	NA	NA	NA	NA	NA	NA	NA	NA	NA	NA	NA	NA	NA	NA	NA	NA	NA	NA	NA	NA	NA	NA	NA	NA	NA	NA
84735	NA	NA	NA	NA	NA	NA	NA	NA	NA	NA	NA	NA	NA	NA	NA	NA	NA	NA	NA	NA	NA	NA	NA	0	NA	NA	NA	NA	NA	NA	NA	NA	NA	NA	NA	NA	NA	NA	NA	0.714286	NA	NA	NA	NA	NA	NA	NA	NA	NA
81551	NA	NA	NA	NA	NA	NA	NA	NA	NA	NA	NA	NA	NA	NA	NA	NA	NA	NA	NA	NA	NA	NA	NA	NA	NA	NA	NA	NA	NA	NA	NA	NA	NA	NA	NA	NA	NA	NA	NA	NA	NA	NA	NA	NA	NA	NA	NA	NA	NA
220965	NA	NA	NA	NA	NA	NA	NA	NA	NA	NA	NA	NA	NA	NA	0	NA	NA	NA	NA	NA	NA	NA	0	NA	NA	NA	NA	NA	NA	NA	NA	0	NA	NA	NA	NA	NA	NA	NA	NA	NA	NA	NA	NA	NA	NA	NA	NA	NA
5027	NA	NA	NA	0	NA	NA	NA	NA	NA	NA	NA	NA	NA	NA	NA	NA	NA	NA	NA	0	0	NA	NA	NA	NA	NA	NA	NA	NA	NA	NA	NA	NA	NA	NA	NA	NA	NA	NA	NA	NA	NA	NA	NA	NA	NA	NA	0	NA
23040	NA	NA	NA	NA	NA	NA	NA	NA	NA	NA	NA	NA	NA	NA	NA	NA	NA	NA	NA	NA	NA	NA	NA	NA	NA	NA	NA	NA	0	NA	NA	NA	NA	NA	NA	NA	NA	0	NA	NA	NA	NA	NA	NA	NA	NA	NA	NA	NA
23266	NA	NA	NA	NA	NA	NA	NA	NA	NA	NA	NA	NA	NA	NA	NA	NA	NA	0	NA	NA	NA	NA	0	NA	NA	NA	NA	NA	NA	NA	NA	NA	NA	NA	NA	NA	NA	NA	NA	NA	NA	NA	NA	NA	NA	NA	NA	NA	NA
9215	NA	NA	NA	NA	NA	NA	NA	NA	NA	NA	NA	NA	NA	NA	NA	NA	NA	NA	NA	NA	0	NA	NA	NA	NA	NA	NA	NA	NA	0	NA	0	NA	NA	NA	NA	NA	NA	NA	NA	NA	NA	NA	NA	NA	NA	NA	0	NA
815	NA	NA	NA	NA	NA	NA	NA	NA	NA	NA	NA	NA	NA	NA	NA	0	NA	NA	NA	NA	NA	NA	NA	NA	NA	NA	NA	NA	NA	NA	NA	NA	NA	NA	NA	NA	NA	NA	NA	NA	NA	NA	NA	NA	NA	NA	NA	NA	NA
23426	0	NA	NA	NA	NA	NA	NA	NA	NA	NA	NA	NA	NA	NA	NA	NA	NA	NA	NA	NA	NA	NA	NA	NA	NA	NA	NA	NA	NA	NA	NA	0	NA	NA	NA	NA	NA	NA	NA	NA	NA	NA	NA	NA	NA	NA	NA	0	NA
1006	0	NA	0	NA	NA	NA	NA	NA	NA	NA	NA	NA	NA	NA	NA	NA	NA	NA	NA	0	NA	NA	NA	NA	NA	NA	NA	NA	NA	NA	NA	NA	NA	NA	NA	NA	NA	NA	NA	NA	NA	NA	NA	NA	NA	NA	NA	NA	NA
2596	NA	NA	NA	NA	NA	NA	NA	NA	NA	NA	NA	NA	NA	NA	NA	NA	NA	NA	NA	NA	NA	NA	NA	NA	NA	NA	NA	NA	NA	NA	NA	NA	NA	NA	NA	NA	NA	NA	NA	NA	NA	NA	NA	NA	NA	NA	NA	NA	NA
90523	NA	NA	NA	NA	NA	1	NA	NA	NA	NA	NA	NA	NA	NA	NA	NA	NA	NA	NA	NA	NA	NA	NA	NA	NA	NA	NA	NA	NA	NA	NA	NA	NA	NA	NA	NA	NA	NA	NA	NA	NA	NA	NA	NA	NA	NA	NA	NA	NA
84502	NA	NA	NA	NA	0	NA	NA	NA	NA	NA	NA	NA	NA	NA	NA	NA	NA	0	NA	NA	NA	0	NA	NA	NA	NA	NA	NA	0.5	NA	NA	0	NA	NA	NA	NA	NA	NA	NA	NA	0	NA	NA	NA	NA	NA	NA	NA	NA
29906	NA	NA	0	NA	NA	NA	NA	NA	0	NA	NA	0	NA	NA	NA	NA	NA	0	NA	NA	NA	NA	NA	NA	NA	NA	NA	NA	NA	NA	NA	NA	NA	NA	NA	NA	NA	NA	NA	NA	NA	NA	0.125	NA	NA	NA	NA	NA	NA
10439	NA	NA	NA	NA	NA	0	NA	NA	NA	NA	NA	NA	NA	NA	NA	NA	1	NA	NA	NA	NA	NA	NA	NA	NA	NA	NA	NA	NA	NA	NA	NA	NA	NA	NA	NA	NA	NA	0	NA	NA	0	NA	NA	NA	NA	NA	NA	NA
10231	NA	NA	0	NA	NA	NA	0	NA	NA	0	NA	NA	NA	NA	NA	NA	NA	0	NA	NA	NA	NA	NA	NA	NA	NA	NA	0	NA	NA	0	0	NA	NA	NA	NA	NA	0	NA	NA	0	NA	NA	NA	NA	NA	NA	NA	NA
10687	NA	NA	NA	NA	NA	NA	0	NA	NA	NA	NA	NA	NA	NA	NA	0	NA	NA	0.25	0	NA	NA	NA	NA	NA	NA	NA	NA	NA	NA	NA	NA	NA	NA	NA	NA	NA	0.25	NA	NA	NA	NA	NA	NA	NA	NA	NA	NA	NA
770	NA	NA	NA	NA	NA	NA	NA	NA	NA	NA	NA	NA	NA	NA	NA	NA	NA	NA	NA	NA	NA	NA	NA	NA	NA	0	0	0	NA	0	NA	NA	NA	NA	NA	NA	NA	NA	NA	NA	NA	NA	NA	NA	NA	NA	NA	NA	NA
54536	NA	NA	NA	NA	NA	NA	NA	NA	0.666667	NA	NA	NA	NA	NA	NA	NA	NA	NA	NA	NA	NA	NA	NA	NA	NA	NA	NA	NA	NA	NA	NA	NA	NA	NA	NA	NA	NA	NA	NA	NA	NA	0.666667	NA	NA	NA	NA	NA	NA	NA
22920	NA	NA	NA	NA	NA	0	NA	NA	NA	NA	NA	NA	NA	NA	NA	NA	NA	NA	NA	0	NA	NA	NA	NA	NA	NA	NA	NA	NA	0	NA	NA	NA	NA	NA	NA	NA	NA	NA	NA	NA	NA	NA	NA	NA	NA	NA	0	NA
29114	NA	NA	NA	NA	NA	NA	NA	NA	NA	NA	NA	NA	NA	NA	NA	NA	NA	NA	NA	NA	NA	NA	NA	NA	NA	NA	NA	NA	NA	NA	NA	NA	NA	NA	0	NA	0	NA	NA	NA	NA	NA	NA	NA	NA	NA	NA	0	NA
5926	NA	NA	NA	NA	NA	NA	NA	NA	NA	NA	NA	NA	NA	NA	NA	NA	NA	NA	NA	0	NA	NA	NA	NA	NA	NA	NA	NA	NA	NA	NA	NA	NA	NA	0	NA	NA	NA	NA	NA	NA	NA	NA	NA	NA	NA	NA	NA	NA
2785	NA	NA	0	NA	NA	NA	NA	NA	0	NA	NA	NA	NA	NA	NA	NA	NA	NA	NA	NA	NA	NA	NA	NA	NA	NA	NA	NA	NA	NA	NA	NA	NA	NA	NA	NA	NA	NA	NA	NA	NA	NA	NA	NA	NA	NA	NA	NA	NA
160518	NA	NA	NA	NA	0	NA	NA	NA	0	NA	NA	NA	NA	NA	NA	NA	NA	NA	0	NA	NA	NA	NA	NA	NA	NA	NA	NA	NA	NA	NA	NA	NA	NA	NA	NA	NA	NA	NA	NA	0.166667	NA	NA	NA	NA	NA	NA	NA	NA
84253	NA	NA	NA	NA	NA	NA	NA	NA	NA	NA	1	NA	NA	NA	NA	NA	NA	NA	NA	NA	NA	NA	NA	NA	NA	NA	NA	NA	1	NA	NA	NA	NA	NA	NA	NA	NA	NA	NA	NA	NA	NA	NA	NA	NA	NA	NA	NA	NA
80167	NA	NA	NA	NA	NA	NA	NA	NA	NA	NA	NA	NA	NA	NA	0	NA	0	NA	NA	NA	NA	NA	NA	NA	NA	NA	NA	NA	NA	NA	NA	NA	NA	NA	NA	0	NA	NA	NA	NA	NA	NA	NA	NA	NA	NA	NA	NA	NA
23081	NA	NA	0.857143	NA	NA	NA	NA	NA	NA	NA	NA	NA	0.75	NA	NA	NA	0	0	NA	0.333333	NA	NA	1	0	NA	NA	NA	NA	NA	NA	NA	NA	NA	NA	NA	NA	NA	NA	NA	NA	NA	NA	NA	NA	NA	NA	0.333333	NA	NA
10464	NA	NA	NA	NA	NA	NA	NA	NA	NA	NA	NA	NA	NA	NA	NA	NA	NA	NA	NA	NA	NA	0	NA	NA	NA	NA	NA	NA	NA	0	NA	NA	NA	NA	NA	NA	NA	NA	0.0769231	NA	NA	NA	NA	NA	NA	NA	NA	NA	NA
79870	0.25	NA	NA	NA	NA	0	NA	NA	NA	NA	NA	NA	NA	NA	NA	NA	NA	NA	NA	NA	NA	NA	NA	NA	NA	NA	NA	NA	NA	NA	NA	NA	NA	NA	NA	NA	NA	NA	NA	NA	NA	NA	NA	NA	NA	NA	NA	NA	NA
6453	NA	NA	NA	0	NA	NA	NA	NA	NA	NA	NA	0	NA	NA	NA	NA	NA	NA	NA	NA	NA	NA	NA	NA	NA	NA	NA	NA	NA	NA	NA	NA	NA	NA	NA	NA	NA	NA	NA	NA	NA	NA	NA	NA	NA	NA	NA	NA	NA
[truncated: 4,017 more columns]

## Sheet: Fig3c
Statistics of each brain marker gene with snmC-Seq2 data
EntrezID	T-stat	P-value	fdr	weight	celltype	GeneSym
972	-5.14916	7.33557e-07	2.15875e-06	0.24038	6	CD74
54518	-12.6467	1.82063e-32	1.25016e-31	0.0672024	6	APBB1IP
10863	-31.6903	2.98359e-86	6.14619e-85	0.627573	6	ADAM28
55843	-7.64776	1.16261e-08	3.99164e-08	0.832395	6	ARHGAP15
3635	-42.0317	2.57267e-148	2.64985e-146	0.850479	6	INPP5D
79895	-15.0919	6.86093e-32	4.41672e-31	0.538437	6	ATP8B4
91526	2.09319	0.0406487	0.0664574	0.761975	6	ANKRD44
26034	-0.945309	0.345672	0.404594	0.956733	6	IPCEF1
7122	-1.30908	0.202498	0.267402	0.89701	5	CLDN5
10974	-1.79644	0.081743	0.125665	0.670517	5	ADIRF
3429	-4.08436	0.000461599	0.00113202	0.579217	5	IFI27
5159	NA	NA	NA	0.302507	5	PDGFRB
5552	-19.005	2.31976e-45	2.38935e-44	0.695647	5	SRGN
2022	-8.06226	7.40436e-14	3.17771e-13	0.742289	5	ENG
10791	-2.14631	0.0394532	0.0655432	0.182381	5	VAMP5
684	-13.0411	7.74917e-28	3.99082e-27	0.479557	5	BST2
25937	NA	NA	NA	0.566393	5	WWTR1
84525	3.65188	0.00217286	0.00466738	0.488313	5	HOPX
4857	-0.261503	0.794869	0.835423	0.0224334	4	NOVA1
1012	-5.00158	3.58682e-05	9.23605e-05	0.131582	4	CDH13
23194	0.325436	0.746237	0.792396	0.0148378	3	FBXL7
2752	-1.36011	0.175642	0.23495	0.724997	3	GLUL
169792	-1.92348	0.0568672	0.0915206	0.0546394	3	GLIS3
2697	-27.2654	1.38208e-36	1.09503e-35	0.41	3	GJA1
6696	-12.6008	5.54407e-30	3.35906e-29	0.863868	2	SPP1
10351	-18.6449	1.71974e-50	1.96815e-49	0.729782	2	ABCA8
9586	-6.00041	1.03207e-08	3.66561e-08	0.1863	2	CREB5
159195	-5.96985	1.80947e-08	6.01212e-08	0.916074	2	USP54
79817	0.539969	0.58966	0.632656	0.0809638	2	MOB3B
151126	1.56607	0.118634	0.165126	0.858268	1	ZNF385B
337876	-0.920217	0.357945	0.41425	0.0262518	1	CHSY3
7345	-2.96827	0.00313564	0.00659125	0.121071	1	UCHL1
5136	NA	NA	NA	0.555002	1	PDE1A
7070	-14.1005	2.2218e-37	1.90705e-36	0.651854	1	THY1
166336	-0.20692	0.836244	0.861331	0.406667	1	PRICKLE2
79953	-2.8944	0.00445701	0.00866173	0.04	6	SYNDIG1
285195	-5.05849	6.88051e-07	2.08439e-06	0.375	6	SLC9A9
4154	-1.49709	0.141848	0.192242	0.6025	6	MBNL1
6546	2.34077	0.0241653	0.0408037	0.9025	6	SLC8A1
9452	-5.4307	3.35738e-05	8.86693e-05	0.3	5	ITM2A
56901	1.16903	0.25363	0.314745	0.0454545	5	NDUFA4L2
3399	-4.9008	4.32549e-06	1.20412e-05	0.0285714	5	ID3
800	NA	NA	NA	0.9	5	CALD1
9351	-1.7123	0.0951279	0.139974	0.0609091	5	SLC9A3R2
11309	-0.983978	0.368896	0.422181	0.825	5	SLCO2B1
10398	-3.3771	0.00191078	0.00447296	0.165294	5	MYL9
5332	NA	NA	NA	0.0247619	5	PLCB4
27303	-2.8878	0.00437799	0.00866173	0.47	5	RBMS3
11343	-4.57293	6.84207e-06	1.85456e-05	0.117024	5	MGLL
1397	1.92852	0.0692299	0.109703	0.885833	5	CRIP2
6277	-3.09199	0.00217509	0.00466738	0.0236364	5	S100A6
347	NA	NA	NA	0.815	4	APOD
114805	-1.64496	0.10271	0.144919	0.0258333	4	GALNT13
54453	-16.8373	1.38171e-50	1.77895e-49	0.9125	4	RIN2
64478	-4.81965	1.86913e-06	5.34779e-06	0.0258333	4	CSMD1
57502	NA	NA	NA	0.044	4	NLGN4X
10082	-2.61331	0.0093665	0.0175409	0.02	4	GPC6
2259	-2.36252	0.0192128	0.032982	0.11	4	FGF14
2898	-2.62637	0.0131565	0.022968	0.3525	4	GRIK2
361	-15.5167	2.21891e-35	1.63248e-34	0.74	3	AQP4
57224	-9.03849	7.2121e-16	3.22977e-15	0.130909	3	NHSL1
202151	-5.20252	6.22436e-07	1.94275e-06	0.06	3	RANBP3L
83733	-6.95363	1.32899e-10	4.8888e-10	0.695	3	SLC25A18
53919	-7.65927	7.44164e-11	2.83885e-10	0.581667	3	SLCO1C1
23205	-19.5065	1.06241e-44	9.94798e-44	0.765	3	ACSBG1
5992	-5.18862	3.49013e-07	1.12339e-06	0.0283333	3	RFX4
57619	-30.8672	3.11663e-111	1.07004e-109	0.42	3	SHROOM3
27115	-7.52266	2.94455e-13	1.21315e-12	0.13375	3	PDE7B
9934	1.20657	0.238185	0.299184	0.74	3	P2RY14
5354	-11.4038	2.98752e-22	1.46531e-21	0.8675	2	PLP1
9705	-28.167	5.43096e-93	1.39847e-91	0.911333	2	ST18
55314	-2.90643	0.00390401	0.00804225	0.255	2	TMEM144
1410	-1.21818	0.224887	0.288378	0.5025	2	CRYAB
115584	-1.21463	0.2266	0.288378	0.9	2	SLC5A11
5129	-2.52056	0.0122555	0.0217641	0.152143	2	CDK18
6285	-12.8233	9.28048e-30	5.3105e-29	0.5875	2	S100B
8537	1.65363	0.0992818	0.142697	0.84	2	BCAS1
6035	-19.1714	3.51177e-54	5.16732e-53	0.875	2	RNASE1
1287	-2.56207	0.0111178	0.0200901	0.0828571	2	COL4A5
443	-3.10616	0.0021558	0.00466738	0.89	2	ASPA
84735	-39.7599	2.10194e-143	1.0825e-141	0.91	2	CNDP1
81551	-2.94958	0.00408679	0.00825371	0.37	2	STMN4
220965	1	0.325875	0.390292	0.01	2	FAM13C
5027	-3.34814	0.000974446	0.00233414	0.065	2	P2RX7
23040	-20.8641	1.67131e-59	2.86909e-58	0.847143	1	MYT1L
23266	-0.84453	0.399171	0.451809	0.27	1	ADGRL2
9215	0.737888	0.461469	0.511089	0.0242857	1	LARGE1
815	-12.5281	5.38063e-29	2.91687e-28	0.412143	1	CAMK2A
23426	1.77633	0.0770968	0.120318	0.576875	1	GRIP1
1006	0.954302	0.340925	0.403623	0.073	1	CDH8
2596	0.0994574	0.920979	0.930008	0.1475	1	GAP43
90523	0.700864	0.485422	0.531899	0.81	1	MLIP
84502	1.21101	0.226782	0.288378	0.265625	1	JPH4
29906	-1.09538	0.273918	0.335876	0.0309091	1	ST8SIA5
10439	-1.64933	0.0997492	0.142697	0.258333	1	OLFM1
10231	-3.10675	0.00200075	0.00457949	0.158	1	RCAN2
10687	-0.65291	0.514335	0.557647	0.023	1	PNMA2
770	-0.104509	0.91686	0.930008	0.241222	1	CA11
54536	7.01624	1.02279e-11	4.05181e-11	0.94	1	EXOC6
22920	-2.58914	0.01004	0.0184663	0.0299545	1	KIFAP3
29114	-2.64336	0.00902516	0.0172146	0.24	1	TAGLN3
5926	1.00058	0.319996	0.38776	0.1175	1	ARID4A
2785	-9.78885	8.72981e-21	4.08714e-20	0.791667	1	GNG3
160518	-1.54665	0.122543	0.168292	0.0273333	1	DENND5B
84253	-1.73267	0.0843894	0.127825	0.94375	1	GARNL3
80167	0.833608	0.405345	0.45381	0.0433333	1	ABHD18
23081	3.80888	0.000161239	0.000405063	0.298235	1	KDM4C
10464	0.0164818	0.986857	0.986857	0.0385714	1	PIBF1
79870	0.216956	0.82844	0.861331	0.108719	1	BAALC
6453	-1.67666	0.094766	0.139974	0.03	1	ITSN1

## Sheet: Fig3d
EpiSCORE fraction of the mean DNAm profile of each cell type with Snmc-Seq2 data
	Neuron	Oligo	Astro	OPC	Endo	Microglia
Neuron	0.512282	0	0.0854844	0	0.0882539	0.31398
Oligo	0.067513	0.40601	0.202445	0	0.132486	0.191546
Astro	0.0856403	0	0.692681	0.134454	0.0872255	0
OPC	0.114934	0	0.470672	0.223714	0.022529	0.168151
Endo	0	0	0.160514	0.369237	0.178107	0.292142
Microglia	0	0	0	0.303925	0.245813	0.450261

## Sheet: Fig3e
EpiSCORE fraction of Guitivano data with Snmc-Seq2 reference
	Neu	Non-Neu
813_N	0.971223	0.0287775
1740_N	0.993093	0.0069071
1740_G	0.0662284	0.933772
1228_G	0	1
813_G	0	1
1228_N	0.947825	0.052175
165_N	0.978527	0.0214731
529_N	1	0
4643_G	0.0269992	0.973001
165_G	0	1
4643_N	0.954527	0.0454732
529_G	0	1
1868_N	0.960343	0.0396571
1226_G	0.00645446	0.993546
4636_N	0.956211	0.0437891
4636_G	0	1
1226_N	0.95521	0.04479
1868_G	0	1
1710_G	0	1
1103_N	0.951216	0.0487839
1710_N	0.972521	0.0274792
242_N	0.990944	0.00905636
1103_G	0.00503087	0.994969
242_G	0.0229856	0.977014
1497_N	0.983499	0.0165007
1739_N	0.985504	0.0144964
5376_G	0	1
5376_N	0.986487	0.0135133
1497_G	0.0126008	0.987399
1739_G	0.0345828	0.965417
1579_N	0.986763	0.0132374
1579_G	0	1
5086_N	0.933605	0.0663949
5086_G	0	1
4782_N	0.99215	0.00785046
4637_N	0.987252	0.0127483
1363_G	0.0440492	0.955951
4782_G	0	1
1363_N	0.993636	0.00636388
4637_G	0.00226459	0.997735
1277_G	0	1
1944_N	0.971874	0.0281264
1277_N	0.948987	0.0510128
1849_N	0.966054	0.0339465
1944_G	0	1
1849_G	0.0345703	0.96543
240_G	0.0306658	0.969334
5447_G	0.0394207	0.960579
1230_G	0	1
5447_N	0.985778	0.0142216
240_N	0.973923	0.0260766
1230_N	0.966928	0.0330717
5179_N	0.964962	0.0350381
5444_G	0	1
1429_N	0.969278	0.030722
5179_G	0	1
5444_N	0.968382	0.0316182
1429_G	0	1
EpiSCORE fraction of Gasparoni data with Snmc-Seq2 reference
	Neu	Non-Neu
GSM2808875	0.12628	0.87372
GSM2808876	0.947495	0.052505
GSM2808877	0.138326	0.861674
GSM2808878	0.960321	0.039679
GSM2808879	0.132145	0.867855
GSM2808880	0.933696	0.0663037
GSM2808881	0.255676	0.744324
GSM2808882	1	0
GSM2808883	0.078074	0.921926
GSM2808884	0.992315	0.00768478
GSM2808885	0	1
GSM2808886	1	0
GSM2808887	0.0841174	0.915883
GSM2808888	0.979199	0.0208013
GSM2808889	0.187538	0.812462
GSM2808890	1	0
GSM2808891	0.14573	0.85427
GSM2808892	0.979883	0.0201168
GSM2808893	0.145138	0.854862
GSM2808894	0.881225	0.118775
GSM2808895	0.106788	0.893212
GSM2808896	1	0
GSM2808897	0.122769	0.877231
GSM2808898	0.977157	0.0228426
GSM2808899	0.10832	0.89168
GSM2808900	0.986197	0.0138032
GSM2808901	0.0879491	0.912051
GSM2808902	0.969684	0.0303162
GSM2808903	0.0731567	0.926843
GSM2808904	0.978266	0.0217338
GSM2808905	0.132237	0.867763
GSM2808906	1	0
GSM2808907	0.0822969	0.917703
GSM2808908	0.988939	0.0110611
GSM2808909	0.115999	0.884001
GSM2808910	1	0
GSM2808911	0.0731366	0.926863
GSM2808912	1	0
GSM2808913	0.155425	0.844575
GSM2808914	0.991529	0.00847061
GSM2808915	0.0916396	0.90836
GSM2808916	1	0
GSM2808917	0.124182	0.875818
GSM2808918	1	0
GSM2808919	0.0822216	0.917778
GSM2808920	1	0
GSM2808921	0.183673	0.816327
GSM2808922	0.985783	0.0142174
GSM2808923	0.173463	0.826537
GSM2808924	0.96949	0.0305097
GSM2808925	0.151835	0.848165
GSM2808926	0.995481	0.00451945
GSM2808927	0.241855	0.758145
GSM2808928	1	0
GSM2808929	0.0918741	0.908126
GSM2808930	0.955634	0.0443659
GSM2808931	0.12286	0.87714
GSM2808932	0.971993	0.0280073
GSM2808933	0.086995	0.913005
GSM2808934	0.962783	0.0372166
GSM2808935	0.146386	0.853614
GSM2808936	0.982351	0.0176495
GSM2808937	0.498446	0.501554
GSM2808938	0.380492	0.619508
GSM2808939	0.502481	0.497519
GSM2808940	0.566738	0.433262
GSM2808941	0.60684	0.39316
GSM2808942	0.234352	0.765648
GSM2808943	0.449017	0.550983
GSM2808944	0.68274	0.31726
GSM2808945	0.0889097	0.91109
GSM2808946	0.532002	0.467998
GSM2808947	0.536842	0.463158
GSM2808948	0.372315	0.627685
GSM2808949	0.503139	0.496861
GSM2808950	0.360719	0.639281
GSM2808951	0.252649	0.747351
GSM2808952	0.650099	0.349901
GSM2808953	0.32326	0.67674
GSM2808954	0.245693	0.754307
GSM2808955	0.342285	0.657715
GSM2808956	0.358819	0.641181
GSM2808957	0.354278	0.645722
GSM2808958	0.371858	0.628142
GSM2808959	0.424589	0.575411
GSM2808960	0.79103	0.20897
GSM2808961	0.355795	0.644205
GSM2808962	0.444082	0.555918
GSM2808963	0.382636	0.617364
GSM2808964	0.374388	0.625612
GSM2808965	0.23674	0.76326
GSM2808966	0.500325	0.499675
GSM2808967	0.357479	0.642521
GSM2808968	0.506785	0.493215
GSM2808969	0.44391	0.55609
GSM2808970	0.380954	0.619046
GSM2808971	0.78424	0.21576
GSM2808972	0.445052	0.554948
GSM2808973	0.498525	0.501475
GSM2808974	0.541427	0.458573
GSM2808975	0.424696	0.575304
GSM2808976	0.269177	0.730823
GSM2808977	0.298892	0.701108
GSM2808978	0.676882	0.323118
GSM2808979	0.608555	0.391445
GSM2808980	0.328329	0.671671
GSM2808981	0.458835	0.541165
GSM2808982	0.598062	0.401938
GSM2808983	0.349246	0.650754
GSM2808984	0.548046	0.451954
GSM2808985	0.361655	0.638345
GSM2808986	0.155518	0.844482
GSM2808987	0.375119	0.624881
GSM2808988	0.424496	0.575504
GSM2808989	0.539664	0.460336
GSM2808990	0.225981	0.774019
GSM2808991	0.2889	0.7111
GSM2808992	0.57653	0.42347
GSM2808993	0.478399	0.521601
GSM2808994	0.38348	0.61652
GSM2808995	0.359315	0.640685
GSM2808996	0.361122	0.638878
GSM2808997	0.346819	0.653181
GSM2808998	0.165687	0.834313
GSM2808999	0.348837	0.651163
GSM2809000	0.368051	0.631949
GSM2809001	0.611938	0.388062
GSM2809002	0.425809	0.574191
GSM2809003	0.624174	0.375826
GSM2809004	0.205926	0.794074
GSM2809005	0.439395	0.560605
GSM2809006	0.427021	0.572979
GSM2809007	0.533664	0.466336
GSM2809008	0.45487	0.54513
GSM2809009	0.290414	0.709586
GSM2809010	0.576199	0.423801
GSM2809011	0.296572	0.703428
GSM2809012	0.220706	0.779294
GSM2809013	0.673875	0.326125
GSM2809014	0.508847	0.491153
GSM2809015	0.284994	0.715006
GSM2809016	0.113764	0.886236
GSM2809017	0.287191	0.712809
GSM2809018	0.385174	0.614826
GSM2809019	0.309805	0.690195
GSM2809020	0.32361	0.67639
GSM2809021	0.26499	0.73501
GSM2809022	0.348471	0.651529
GSM2809023	0.281908	0.718092
GSM2809024	0.328293	0.671707
GSM2809025	0.387446	0.612554
GSM2809026	0.439071	0.560929
GSM2809027	0.309859	0.690141
GSM2809028	0.39345	0.60655
GSM2809029	0.544428	0.455572
GSM2809030	0.184905	0.815095
GSM2809031	0.495584	0.504416
GSM2809032	0.44795	0.55205
GSM2809033	0.678892	0.321108
GSM2809034	0.745407	0.254593
GSM2809035	0.623313	0.376687
GSM2809036	0.546527	0.453473
GSM2809037	0.641064	0.358936
GSM2809038	0.255122	0.744878
GSM2809039	0.261676	0.738324
GSM2809040	0.314013	0.685987
GSM2809041	0.399198	0.600802
GSM2809042	0.5169	0.4831
GSM2809043	0.46231	0.53769
GSM2809044	0.376101	0.623899
GSM2809045	0.676767	0.323233
GSM2809046	0.488105	0.511895
GSM2809047	0.514555	0.485445
GSM2809048	0.453208	0.546792
GSM2809049	0.581002	0.418998
GSM2809050	0.202865	0.797135
GSM2809051	0.585932	0.414068
GSM2809052	0.53029	0.46971
GSM2809053	0.355486	0.644514
GSM2809054	0.640147	0.359853
GSM2809055	0.357113	0.642887
GSM2809056	0.269815	0.730185
GSM2809057	0.631985	0.368015
GSM2809058	0.484028	0.515972
GSM2809059	0.588168	0.411832
GSM2809060	0.371331	0.628669
GSM2809061	0.24052	0.75948
GSM2809062	0.333729	0.666271
GSM2809063	0.493148	0.506852
GSM2809064	0.366032	0.633968
