# Supplementary material for: A pan-tissue DNA methylation atlas enables in silico decomposition of human tissue methylomes at cell-type resolution
Source: Nat Methods. 2022 Mar 11;19(3):296–306. doi: 10.1038/s41592-022-01412-7 (PMC8916958; doi:10.1038/s41592-022-01412-7)
Supplement: Source Data Fig. 4 — Summary statistics source data. [file 41592_2022_1412_MOESM9_ESM.xlsx]

## Sheet: Fig4a
Number of SZ-associated DMCTs
	Neuron	Oligo	Astro	OPC	Endo	Microglia
Hypo	17190	9038	1	6296	3	161
Hyper	9848	1736	1	962	443	120

## Sheet: Fig4b
Enrichment of genomic regions
Type	Region	(-log10_pval)	log2_OR
Neuron-Hyper	TSS1500	143.191	0.992612
Neuron-Hyper	TSS200	291.265	1.4483
Neuron-Hyper	5'UTR	1.83927	0.140771
Neuron-Hyper	1stExon	0.000996253	-0.328407
Neuron-Hyper	Gene body	0	-1.45259
Neuron-Hyper	3'UTR	0	-2.43082
Neuron-Hypo	TSS1500	0.0067564	-0.0754363
Neuron-Hypo	TSS200	0	-2.52912
Neuron-Hypo	5'UTR	0.000956205	-0.146413
Neuron-Hypo	1stExon	0	-1.55593
Neuron-Hypo	Gene body	83.8803	0.455975
Neuron-Hypo	3'UTR	66.4717	0.913416
Oligo-Hyper	TSS1500	30.4754	1.04785
Oligo-Hyper	TSS200	28.6907	1.09861
Oligo-Hyper	5'UTR	0.353018	0.0277437
Oligo-Hyper	1stExon	0.038157	-0.365978
Oligo-Hyper	Gene body	0	-1.1845
Oligo-Hyper	3'UTR	5.69581e-11	-1.76691
Oligo-Hypo	TSS1500	0.900848	0.0544428
Oligo-Hypo	TSS200	0	-1.52515
Oligo-Hypo	5'UTR	1.30975	0.112127
Oligo-Hypo	1stExon	0.000146658	-0.419269
Oligo-Hypo	Gene body	5.19375	0.142917
Oligo-Hypo	3'UTR	19.6466	0.688994
OPC-Hyper	TSS1500	10.247	0.814712
OPC-Hyper	TSS200	0	-2.08719
OPC-Hyper	5'UTR	0.00494537	-0.515258
OPC-Hyper	1stExon	0.000489818	-1.36191
OPC-Hyper	Gene body	0.348498	0.0161079
OPC-Hyper	3'UTR	1.45159	0.444678
OPC-Hypo	TSS1500	73.6223	0.89292
OPC-Hypo	TSS200	291.265	1.8795
OPC-Hypo	5'UTR	0.00248156	-0.214831
OPC-Hypo	1stExon	0.0196416	-0.238957
OPC-Hypo	Gene body	0	-2.0004
OPC-Hypo	3'UTR	0	-3.27645
Endo-Hyper	TSS1500	5.48902	0.840197
Endo-Hyper	TSS200	9.62369	1.19376
Endo-Hyper	5'UTR	0.50668	0.167294
Endo-Hyper	1stExon	0.148297	-0.229048
Endo-Hyper	Gene body	6.90458e-14	-1.22926
Endo-Hyper	3'UTR	2.42384e-05	-2.30085
Microglia-Hyper	TSS1500	0.752137	0.390348
Microglia-Hyper	TSS200	1.49141	0.764379
Microglia-Hyper	5'UTR	0.117944	-0.353056
Microglia-Hyper	1stExon	0.739111	0.874367
Microglia-Hyper	Gene body	1.51544e-05	-1.27351
Microglia-Hyper	3'UTR	0.707312	0.649061
Microglia-Hypo	TSS1500	0.0210555	-0.616448
Microglia-Hypo	TSS200	0.348308	0.0867977
Microglia-Hypo	5'UTR	0.0122	-1.1243
Microglia-Hypo	1stExon	0.241936	0.0131677
Microglia-Hypo	Gene body	1.21522	0.3859
Microglia-Hypo	3'UTR	0.568655	0.437546

## Sheet: Fig4c
Enrichment of GWAS SZ risk loci
DMCT	(-log10_pval)
Neuron-Hyper	8.25401
Neuron-Hypo	3.23928e-09
Oligo-Hyper	0.0974482
Oligo-Hypo	0.00142978
OPC-Hyper	0.602212
OPC-Hypo	1.86898
Endo-Hyper	0.201348
Microglia-Hyper	0.836341
Microglia-Hypo	0.804547
