# Supplementary material for: A pan-tissue DNA methylation atlas enables in silico decomposition of human tissue methylomes at cell-type resolution
Source: Nat Methods. 2022 Mar 11;19(3):296–306. doi: 10.1038/s41592-022-01412-7 (PMC8916958; doi:10.1038/s41592-022-01412-7)
Supplement: Source Data Fig. 5 — Summary statistics source data. [file 41592_2022_1412_MOESM10_ESM.xls]

## Sheet: Fig.5b
EpiSCORE fraction of PNET
	acinar	alpha	beta	delta	ductal	endothelial	gamma	IC	Stellate
9305651091_R01C01	0.0667348	0.511877	0.173944	0	0.0104915	0.08788	0.0117886	0.015798	0.121486
9305651149_R04C02	0.028024	0.0310298	0	0	0.25764	0.160053	0.251767	0.0890433	0.182442
9305651091_R04C01	0.396606	0.074252	0	0	0.161594	0.0417545	0.316812	0	0.00898158
9305651091_R05C01	0	0.459036	0.0999605	0	0.125853	0.0790861	0.160832	0.0274507	0.0477817
9305651091_R06C01	0.296652	0.0739282	0	0	0.238622	0	0.350351	0	0.0404463
9305651091_R01C02	0.320909	0.0424448	0	0	0.208341	0	0.405282	0	0.0230234
9305651091_R02C02	0.111815	0.388644	0	0.224579	0.0387425	0.0693468	0	0.0588639	0.108009
9305651091_R03C02	0.100018	0.458569	0.0590898	0.00647634	0.0571804	0.170392	0	0.021461	0.126813
9305651091_R04C02	0.32205	0.068834	0	0	0.259211	0.0381738	0.294752	0	0.0169805
9305651091_R05C02	0.054668	0.515751	0.00192539	0.0209672	0.0634214	0.152888	0	0.0397878	0.150591
9305651096_R01C01	0.286224	0.00886264	0	0	0.193982	0	0.457325	0	0.053607
9305651096_R02C01	0.0206134	0.19045	0.336235	0	0	0.0341686	0.102993	0	0.315541
9305651096_R03C01	0.300631	0.0592251	0	0	0.256922	0	0.367474	0	0.0157481
9305651096_R04C01	0	0.333566	0.151683	0	0.138784	0.0634525	0.172822	0	0.139692
9305651096_R05C01	0.268303	0.0497236	0	0	0.241568	0.0409068	0.314568	0	0.0849299
9305651096_R06C01	0.266836	0.0276064	0	0	0.246432	0.0226186	0.403684	0	0.0328232
9305651096_R01C02	0.12157	0.228379	0.137148	0	0.0775014	0.10278	0.168053	0.0518625	0.112706
9305651096_R02C02	0.0166298	0.196022	0.133609	0	0	0.248806	0.123686	0.052697	0.22855
9305651096_R03C02	0	0.038011	0	0.0299608	0	0.345009	0.0836115	0.486153	0.0172547
9305651096_R04C02	0	0.65116	0	0.0670446	0.226682	0.0272758	0.0214202	0	0.00641824
9305651096_R05C02	0.364047	0.0321739	0	0	0.202921	0.010031	0.374065	0	0.0167629
9305651096_R06C02	0.0455009	0.511032	0.132809	0	0.0527472	0.12152	0.121936	0	0.0144543
9305651119_R01C01	0.35987	0.120333	0	0	0.161588	0	0.298694	0	0.0595151
9305651119_R02C01	0.0111644	0.20801	0.33266	0	0	0.0161262	0.118042	0	0.313997
9305651119_R03C01	0.071522	0.342121	0.17409	0	0.0211665	0.0626844	0.241412	0	0.0870049
9305651119_R04C01	0.060652	0.379705	0.152015	0	0.0991632	0.0871283	0.146935	0.0181373	0.0562647
9305651119_R05C01	0.298809	0.201172	0	0	0.219071	0	0.200894	0	0.0800534
9305651119_R06C01	0.347916	0.174805	0	0.0158651	0.233188	0	0.227108	0	0.00111808
9305651119_R01C02	0.08481	0.406102	0.131617	0	0.0142229	0.0837837	0.146411	0.00691684	0.126137
9305651119_R02C02	0.34907	0.169401	0	0.0119556	0.249896	0	0.187599	0	0.0320784
9305651119_R03C02	0	0.463714	0.173592	0	0.078948	0.168552	0	0.00620873	0.108985
9305651119_R04C02	0.373332	0.158714	0	0	0.174637	0.0419782	0.195763	0	0.0555759
9305651119_R05C02	0.338399	0.0738147	0	0	0.151043	0.0624053	0.374338	0	0
9305651119_R06C02	0.124507	0.106265	0.077508	0	0.164733	0.170812	0.163054	0.0463845	0.146736
9305651134_R01C01	0	0.317128	0.134392	0	0.190021	0.05019	0.197778	0	0.110491
9305651134_R02C01	0.332847	0.0754921	0	0	0.192374	0	0.334217	0	0.0650705
9305651134_R03C01	0.344495	0.0485892	0	0	0.225837	0	0.331172	0	0.0499065
9305651134_R04C01	0.294497	0.0806133	0	0	0.257396	0.0230405	0.296673	0	0.0477801
9305651134_R05C01	0.046734	0.53944	0.172368	0	0.0110237	0.0595367	0.104824	0.0256614	0.0404125
9305651134_R06C01	0.360908	0.169846	0	0.00641538	0.188435	0.00114124	0.159075	0	0.114179
9305651134_R02C02	0.0660707	0.247797	0	0.0351908	0	0.253327	0.0727133	0.133481	0.19142
9305651134_R03C02	0.0315782	0.203046	0.140112	0	0	0.0833175	0.211629	0	0.330317
9305651134_R04C02	0.0429324	0.095169	0.0437326	0	0.132227	0.261259	0.0757637	0.151127	0.19779
9305651134_R05C02	0.00553707	0.154953	0.101407	0	0.360303	0.0726428	0.305157	0	0
9305651134_R06C02	0.0105448	0.430757	0.064277	0	0.0683702	0.16392	0.0694703	0.00648844	0.186172
6929793054_R03C02	0	0.160346	0	0.135549	0.308962	0.135357	0.159188	0	0.100598
6929793054_R04C02	0.0219991	0.412145	0.118497	0	0.074584	0.0482416	0.100426	0	0.224107
7766130007_R02C02	0.0544789	0.38838	0.122538	0.0432768	0.0169409	0.0971132	0.0737908	0	0.203481
7766130007_R03C02	0.214083	0.104366	0.049112	0	0.244081	0.108015	0.225119	0	0.0552236
7766130007_R04C02	0	0.239396	0	0.082965	0.340973	0.227689	0	0.0358532	0.0731244
7766130007_R05C02	0	0.290067	0.140058	0	0.346986	0.036117	0.0748902	0	0.111882
7973219129_R01C02	0.0311146	0.290697	0.107591	0	0.205409	0.0495318	0.0818432	0	0.233814
7990895027_R04C01	0.216063	0.132311	0	0.000230744	0.287725	0.0149516	0.231441	0	0.117278
7990895027_R06C01	0.0308459	0.204024	0.235971	0	0	0.149745	0.122797	0.0911615	0.165456
7990895027_R01C02	0.0781576	0.196436	0.225119	0	0	0.184607	0.0750926	0.100113	0.140475
7990895027_R02C02	0	0.233506	0.0986974	0.0229249	0.431142	0.158658	0	0.00648826	0.048584
7990895027_R03C02	0.013831	0.354991	0.147108	0	0.138844	0.0558565	0.215759	0.00156375	0.0720463
7990895027_R04C02	0.0224132	0.286331	0.2123	0	0.0971575	0.104251	0.202338	0.00877947	0.0664299
7990895027_R05C02	0.0225757	0.264052	0.206864	0	0.115783	0.0958873	0.18595	0.0288609	0.0800264
7990895027_R06C02	0	0.129705	0	0.155013	0.445834	0.141183	0.0467136	0.0524648	0.0290854
7990895052_R01C01	0	0.0977594	0	0.0584615	0.376424	0.273777	0	0.145666	0.0479123
7990895052_R02C01	0	0.271955	0.223223	0	0.110436	0.104163	0.186293	0	0.103931
7990895052_R03C01	0.0566568	0.320428	0.123234	0	0	0.176045	0.179273	0.0385939	0.10577
7990895052_R04C01	0	0.314679	0.215944	0	0.0999624	0.0894926	0.140363	0	0.139559
7990895052_R05C01	0.0869325	0.293975	0.180958	0	0.0232188	0.0858776	0.257521	0.0446168	0.0269008
7990895052_R01C02	0.0163106	0.471461	0.0906746	0	0.0768578	0.0803439	0.0635816	0	0.200771
7990895052_R02C02	0.00507255	0.381737	0.151914	0	0.0202201	0	0.250593	0.00614503	0.184319
7990895052_R03C02	0.0332703	0.396598	0.150765	0	0.0346368	0	0.206144	0.0117573	0.166829
7990895052_R04C02	0.0284827	0.393402	0.163852	0	0.0320727	0	0.201778	0.0168852	0.163527
7990895052_R05C02	0.361366	0.148255	0	0	0.219965	0.0213067	0.201045	0	0.0480623
7990895052_R06C02	0.0420687	0.360776	0.160179	0	0.031609	0	0.216785	0.023552	0.165031
7990895053_R01C01	0.0665616	0.395049	0.229584	0	0.0524824	0.0513199	0.151123	0	0.0538801
7990895053_R02C01	0.224862	0.243696	0.110083	0	0.109734	0.0268271	0.231602	0	0.0531946
7990895053_R03C01	0.369148	0.126036	0	0	0.21318	0.00971845	0.278861	0	0.00305572
7990895053_R04C01	0	0.329717	0.124506	0	0.184278	0.127506	0.0121506	0.0110251	0.210817
7990895053_R05C01	0.325768	0.0884955	0	0	0.203694	0.0251214	0.280266	0	0.0766548
7990895053_R06C01	0.0360695	0.282119	0.214295	0	0.0414854	0.157149	0.0231259	0.0175594	0.228198
7990895053_R01C02	0.137673	0.245083	0.175942	0	0.0239785	0.197778	0	0.0913488	0.128196
7990895053_R02C02	0.334463	0.178781	0	0	0.222892	0.010529	0.2146	0	0.0387353
7990895053_R03C02	0	0.353645	0.227952	0	0.164504	0.0382541	0	0	0.215645
7990895053_R04C02	0	0.238926	0	0.0889104	0.31599	0.177925	0	0.0670125	0.111237
7990895053_R05C02	0.0480708	0.285667	0.283267	0	0.0502513	0.0850687	0	0.0652834	0.182392
7990895053_R06C02	0.0455862	0.263693	0.280749	0	0.0460098	0.0764022	0	0.0726865	0.214873
9305651116_R06C01	0.285126	0.0986141	0	0	0.268266	0.0316454	0.258358	0	0.0579897
9305651116_R02C02	0.0722032	0.31408	0	0	0.0793705	0.12738	0.1051	0.029047	0.27282
9266441081_R03C01	0.0841847	0.314074	0.0489865	0	0.211926	0.0398642	0.215601	0	0.0853636
9266441081_R04C01	0.0830928	0.304379	0.0877288	0	0.163882	0.0484332	0.179773	0	0.132711
9266441081_R05C01	0.037942	0.367612	0.0799303	0	0.179135	8.79927e-05	0.193083	0	0.14221
9266441093_R01C01	0.124222	0.315602	0.0339224	0	0.227337	0	0.209989	0	0.0889275
9266441093_R02C01	0.19965	0.0904484	0.00317731	0	0.32812	0	0.378604	0	0
9266441093_R03C01	0.104119	0.232818	0.0308094	0	0.252005	0.0806274	0.220175	0	0.0794475
9266441093_R04C01	0.246213	0.122753	0	0	0.220425	0.000605485	0.327666	0	0.082337
9266441093_R05C01	0.110199	0.276389	0.0308408	0	0.183796	0.0428825	0.210514	0	0.145377
9266441093_R06C01	0.0833886	0.333602	0.0488104	0	0.165263	0.0366341	0.198376	0	0.133926
9266441093_R01C02	0.061342	0.29277	0.0807039	0	0.155728	0.0271564	0.21717	0	0.16513
9266441093_R02C02	0.0483686	0.369362	0.0840545	0	0.120673	0.0273567	0.187331	0	0.162854
9266441093_R03C02	0.08596	0.259641	0.0157031	0	0.221421	0.00267872	0.297876	0	0.11672
EpiSCORE fraction of PAAD
	acinar	alpha	beta	delta	ductal	endothelial	gamma	IC	Stellate
TCGA-2L-AAQA-01A	0	0.0986319	0	0	0.415706	0.0893714	0.285852	0.0645486	0.0458899
TCGA-2L-AAQL-01A	0	0.172471	0	0	0.411546	0.116634	0.221426	0.0211687	0.0567538
TCGA-3A-A9I5-01A	0	0.0980732	0.0151638	0	0.375628	0.123747	0.201211	0.11576	0.0704164
TCGA-3A-A9I7-01A	0.00120879	0.128916	0	0	0.289502	0.184382	0.183653	0.105538	0.106801
TCGA-3A-A9I9-01A	0.0507208	0.0816309	0	0	0.283358	0.193666	0.325309	0.0653156	0
TCGA-3A-A9IC-01A	0	0.0837159	0.0565868	0	0.353923	0.180229	0.198926	0.0527354	0.0738836
TCGA-3A-A9IL-01A	0	0.312678	0.122695	0	0.203175	0.158265	0.130164	0.0730224	0
TCGA-3A-A9IO-01A	0	0.211878	0.194094	0	0.0933891	0.141731	0.246865	0	0.112044
TCGA-3A-A9IR-01A	0.0487804	0.213644	0.414751	0	0.197426	0.0433069	0	0.0349796	0.0471126
TCGA-3E-AAAY-01A	0	0.0638465	0.0392554	0	0.288603	0.188466	0.23425	0.0971497	0.0884287
TCGA-3E-AAAZ-01A	0	0.121889	0.00825488	0	0.358922	0.132599	0.189186	0.0842286	0.10492
TCGA-F2-A7TX-01A	0	0.115281	0.000897067	0	0.275087	0.216068	0.294432	0.098236	0
TCGA-IB-AAUN-01A	0	0.172818	0	0	0.465753	0.0761769	0.256974	0	0.0282783
TCGA-IB-AAUO-01A	0	0.0801746	0.0144105	0	0.343358	0.186605	0.229892	0.124826	0.0207339
TCGA-IB-AAUR-01A	0	0	0	0.0137432	0.142591	0.365488	0.167506	0.310672	0
TCGA-IB-AAUS-01A	0	0	0.0640523	0	0.183566	0.381637	0.0319868	0.27826	0.0604975
TCGA-IB-AAUV-01A	0	0.0405615	0.046657	0	0.135183	0.315461	0.113605	0.202026	0.146506
TCGA-IB-AAUW-01A	0.00188818	0.0704905	0.00496792	0	0.289153	0.215668	0.228433	0.0876809	0.101719
TCGA-2L-AAQE-01A	0	0.123146	0.0174037	0	0.326186	0.164464	0.242071	0.0769613	0.0497685
TCGA-2L-AAQI-01A	0	0.148561	0.00550735	0	0.368411	0.1014	0.304447	0.000351632	0.0713222
TCGA-2L-AAQJ-01A	0	0.119572	0	0	0.364888	0.151603	0.211913	0.104826	0.0471972
TCGA-2L-AAQM-01A	0	0.257605	0.141702	0	0.382468	0.0291221	0.189103	0	0
TCGA-3A-A9IB-01A	0	0.110853	0	0	0.312983	0.188189	0.183235	0.113634	0.0911048
TCGA-3A-A9IH-01A	0	0.146298	0	0.0328897	0.419296	0.142867	0.121346	0.0611312	0.0761715
TCGA-3A-A9IJ-01A	0.0250783	0.488695	0.110201	0	0.0559325	0.0655681	0.146672	0.00755122	0.100302
TCGA-3A-A9IN-01A	0.0451347	0.273632	0.129388	0	0.0675069	0.177037	0.163927	0.0839689	0.0594054
TCGA-3A-A9IS-01A	0.0245814	0.479961	0.175128	0	0.123757	0.0550843	0.0848096	0.056679	0
TCGA-3A-A9IU-01A	0	0.215055	0.0132534	0	0.419979	0.123249	0.137051	0.0698481	0.0215644
TCGA-FB-AAPS-01A	0	0.0798729	0.0281171	0	0.200625	0.281087	0.0840847	0.163018	0.163195
TCGA-HV-AA8X-01A	0	0.213859	0	0.111898	0.443761	0.096693	0.0383646	0.0575485	0.0378763
TCGA-LB-A9Q5-01A	0.130916	0	0	0	0.303415	0.137338	0.415035	0.0132956	0
TCGA-RB-AA9M-01A	0	0.0973284	0	0	0.328685	0.193799	0.260804	0.053895	0.0654883
TCGA-RL-AAAS-01A	0	0.016074	0	0	0.25651	0.244424	0.279719	0.116833	0.0864397
TCGA-XD-AAUL-01A	0	0.067371	0.0927936	0	0.275262	0.172495	0.195157	0.117465	0.0794559
TCGA-FZ-5919-01A	0	0.0360119	0	0	0.27272	0.281865	0.138269	0.226578	0.0445572
TCGA-FZ-5919-11A	0.205452	0.00478032	0	0	0.277426	0.114242	0.392253	0	0.00584647
TCGA-FZ-5920-01A	0	0.11847	0.070562	0	0.356486	0.0993627	0.223746	0.0646362	0.0667371
TCGA-FZ-5920-11A	0.284966	0.0061185	0	0	0.245709	0.0308887	0.432318	0	0
TCGA-FZ-5922-01A	0	0.187173	0	0	0.382794	0.147607	0.129199	0.0795075	0.0737195
TCGA-FZ-5922-11A	0	0.106315	0.033526	0	0.284641	0.244135	0.148001	0.0877568	0.0956242
TCGA-FZ-5923-01A	0.07983	0.121086	0	0	0.371659	0.136202	0.223692	0.0381761	0.0293549
TCGA-FZ-5923-11A	0.26897	0.0140751	0	0	0.246038	0.0490166	0.420591	0	0.00130963
TCGA-FZ-5924-01A	0	0.126643	0	0	0.445718	0.221973	0.0211309	0.16298	0.0215554
TCGA-FZ-5924-11A	0.0996458	0.0299546	0	0	0.259057	0.21376	0.31377	0.0578155	0.0259971
TCGA-FZ-5926-01A	0.0335566	0.0977543	0.0210357	0	0.310582	0.134814	0.312212	0.0263706	0.063675
TCGA-FZ-5926-11A	0.237123	0.0175591	0	0	0.274816	0.0541446	0.416357	0	0
TCGA-F2-6879-01A	0	0.203846	0	0	0.456879	0.125321	0.0602723	0.0708111	0.0828709
TCGA-F2-6880-01A	0.215861	0.0168713	0.0132853	0	0.258597	0.0413807	0.454005	0	0
TCGA-F2-7273-01A	0.00795511	0.0148405	0.0536285	0	0.221887	0.219556	0.242168	0.142101	0.0978642
TCGA-F2-7276-01A	0	0.0558848	0.0489628	0	0.246964	0.229104	0.224089	0.111772	0.0832242
TCGA-HZ-7289-01A	0	0.186696	0.0372335	0	0.307203	0.302668	0	0.0814189	0.0847807
TCGA-HZ-7918-01A	0.0366742	0.0872295	0	0	0.246398	0.186886	0.227425	0.144256	0.0711298
TCGA-HZ-7919-01A	0	0.0821742	0.0504883	0	0.316982	0.118621	0.315041	0.0851331	0.0315599
TCGA-HZ-7922-01A	0	0.139857	0	0	0.29196	0.205605	0.245742	0.0935052	0.0233297
TCGA-HZ-7923-01A	0	0.0520531	0.0326147	0	0.161057	0.297069	0.16891	0.184504	0.103792
TCGA-HZ-7924-01A	0	0.138745	0.00132986	0	0.35927	0.212914	0.160381	0.0938797	0.0334807
TCGA-HZ-7925-01A	0	0	0.0306923	0	0.299009	0.194587	0.171317	0.166297	0.138098
TCGA-HZ-7926-01A	0	0.113414	0	0	0.367143	0.202799	0.192587	0.124058	0
TCGA-IB-7644-01A	0	0.1375	0.0150635	0	0.316146	0.170146	0.309374	0.0517707	0
TCGA-IB-7646-01A	0	0.11702	0	0	0.406849	0.181072	0.10937	0.185689	0
TCGA-IB-7647-01A	0	0.0550479	0	0	0.299561	0.219195	0.155441	0.197395	0.0733602
TCGA-IB-7649-01A	0	0.111907	0	0	0.336168	0.207489	0.175223	0.0999779	0.0692354
TCGA-IB-7651-01A	0	0.126107	0	0	0.335419	0.164279	0.152758	0.107811	0.113626
TCGA-IB-7652-01A	0.0181037	0.12911	0	0	0.356044	0.152394	0.192266	0.0992128	0.0528698
TCGA-IB-7654-01A	0.0175941	0.129197	0	0	0.306714	0.115596	0.315826	0.0668377	0.0482355
TCGA-IB-7885-01A	0	0.0374451	0.0138559	0	0.257122	0.294865	0.0804589	0.207833	0.10842
TCGA-IB-7886-01A	0	0.153217	0	0	0.425684	0.126308	0.086254	0.0938154	0.114722
TCGA-IB-7887-01A	0	0	0.0810142	0	0.29962	0.260426	0.164043	0.194896	0
TCGA-IB-7888-01A	0	0	0.0318701	0	0.236129	0.262269	0.226576	0.203563	0.0395922
TCGA-IB-7889-01A	0.0572245	0.0628734	0	0	0.30167	0.188907	0.296629	0.0813681	0.0113273
TCGA-HZ-7920-01A	0	0.100881	0.0891532	0	0.14672	0.253537	0.136223	0.168481	0.105005
TCGA-HZ-8001-01A	0	0.072232	0.0019518	0	0.255586	0.259519	0.134838	0.190337	0.0855356
TCGA-HZ-8002-01A	0	0.0863485	0.00367641	0	0.286317	0.193902	0.241242	0.0827081	0.105806
TCGA-HZ-8003-01A	0.0861078	0.0208255	0	0	0.224525	0.214348	0.337014	0.108195	0.00898351
TCGA-HZ-8005-01A	0	0.1502	0	0	0.31989	0.213423	0.0998365	0.159372	0.0572787
TCGA-IB-7645-01A	0	0	0.0109932	0	0.256883	0.30239	0.114551	0.245793	0.0693898
TCGA-IB-7890-01A	0	0.186709	0	0	0.342955	0.198996	0.0971858	0.0797177	0.094436
TCGA-IB-7891-01A	0	0.054319	0	0	0.30908	0.197521	0.249272	0.126544	0.0632632
TCGA-IB-7893-01A	0	0.0685871	0	0	0.375965	0.179211	0.109462	0.108827	0.157949
TCGA-IB-7897-01A	0	0.0526435	0.0221829	0	0.171144	0.266345	0.194466	0.157963	0.135256
TCGA-H6-8124-01A	0	0.274119	0.0520861	0	0.348359	0.173529	0.0882083	0.063698	0
TCGA-H6-8124-11A	0	0.0244915	0.0198491	0	0.219331	0.250554	0.235269	0.150393	0.100112
TCGA-HZ-8315-01A	0	0.0631926	0	0	0.314132	0.227695	0.249304	0.0853263	0.0603502
TCGA-HZ-8317-01A	0.0266065	0.0453877	0.0146612	0	0.319579	0.217639	0.278375	0.0519005	0.0458513
TCGA-HZ-8519-01A	0	0.223049	0.0818845	0	0.14966	0.179638	0.164435	0.0763471	0.124987
TCGA-HZ-8636-01A	0	0.0589284	0	0	0.347202	0.184939	0.274896	0.106534	0.0275008
TCGA-HZ-8637-01A	0	0.011241	0	0	0.218553	0.307839	0.165163	0.247644	0.0495601
TCGA-HZ-8638-01A	0	0.130902	0	0.0192784	0.415121	0.193854	0.161945	0.0740202	0.00487917
TCGA-IB-8126-01A	0.0295951	0.0134756	0	0	0.241282	0.290462	0.25825	0.153567	0.0133686
TCGA-IB-8127-01A	0	0.0901135	0.0311956	0	0.350443	0.129029	0.214605	0.111671	0.0729423
TCGA-F2-A44G-01A	0	0	0.058232	0	0.299126	0.230477	0.221426	0.183164	0.00757549
TCGA-F2-A44H-01A	0.0939177	0.111208	0	0	0.28848	0.154532	0.223583	0.0537963	0.0744826
TCGA-FB-A4P5-01A	0	0	0	0	0.163425	0.317468	0.199278	0.242036	0.0777933
TCGA-FB-A4P6-01A	0	0.0738999	0	0	0.334474	0.197607	0.254041	0.0975383	0.0424395
TCGA-FB-A545-01A	0	0.175366	0.0135399	0	0.426643	0.15228	0.218149	0.0140229	0
TCGA-H6-A45N-01A	0	0.073575	0.0110555	0	0.292792	0.197495	0.214788	0.123934	0.08636
TCGA-H6-A45N-11A	0	0	0	0	0.140073	0.369528	0.172284	0.318115	0
TCGA-HV-A5A3-01A	0	0.248753	0	0.057346	0.454182	0.142079	0	0.0589672	0.038672
TCGA-HV-A5A3-11A	0.0496879	0	0	0	0.234031	0.298617	0.252927	0.164737	0
TCGA-HV-A5A4-01A	0	0.233039	0	0	0.414902	0.098337	0.115593	0.0764184	0.0617094
TCGA-HV-A5A5-01A	0	0.0666392	0.00141165	0	0.351604	0.182158	0.212416	0.138946	0.0468254
TCGA-HV-A5A6-01A	0	0.166452	0	0	0.337295	0.213741	0.164776	0.0869383	0.0307969
TCGA-HZ-A49G-01A	0	0.0536496	0	0	0.380412	0.158629	0.301534	0.0783351	0.0274408
TCGA-HZ-A49H-01A	0.0357697	0.0546889	0	0	0.258874	0.211067	0.327529	0.112072	0
TCGA-HZ-A49I-01A	0	0.0570948	0.000326062	0	0.364426	0.0945844	0.248322	0.119942	0.115305
TCGA-HZ-A4BH-01A	0	0.0411547	0	0	0.320193	0.211834	0.216178	0.138606	0.072033
TCGA-HZ-A4BK-01A	0	0.10524	0	0	0.378936	0.193759	0.22727	0.0831252	0.0116702
TCGA-M8-A5N4-01A	0	0	0.0179373	0	0.308166	0.24691	0.226568	0.165874	0.0345455
TCGA-FB-A5VM-01A	0	0.017785	0.0305213	0	0.210107	0.233224	0.231248	0.187433	0.0896822
TCGA-FB-A78T-01A	0.0577534	0.129066	0	0	0.379871	0.0548322	0.305434	0.0730438	0
TCGA-H8-A6C1-01A	0	0	0	0	0.258344	0.236255	0.318941	0.172245	0.0142153
TCGA-IB-A5SO-01A	0	0.0641269	0.0431682	0	0.23806	0.225031	0.140917	0.149982	0.138715
TCGA-IB-A5SP-01A	0.0651056	0.220705	0	0.0953973	0.364	0.106057	0.0923634	0.056372	0
TCGA-IB-A5SQ-01A	0	0.102805	0.0145171	0	0.228123	0.243474	0.140392	0.170446	0.100244
TCGA-IB-A5SS-01A	0	0.104089	0	0	0.361464	0.250393	0.0733892	0.127384	0.0832803
TCGA-IB-A5ST-01A	0	0	0	0	0.179692	0.332186	0.179017	0.29346	0.0156446
TCGA-OE-A75W-01A	0	0.203256	0	0	0.380855	0.138271	0.137765	0.0825027	0.0573509
TCGA-PZ-A5RE-01A	0	0.147162	0	0	0.352662	0.262653	0.108769	0.112444	0.0163102
TCGA-Q3-A5QY-01A	0	0	0	0	0.17535	0.304119	0.164787	0.355743	0
TCGA-US-A774-01A	0	0.0493434	0	0	0.289271	0.231736	0.208477	0.126598	0.0945749
TCGA-US-A779-01A	0.0271545	0.123669	0	0	0.356025	0.128863	0.326296	0.0266981	0.0112946
TCGA-US-A77E-01A	0	0.0465619	0.0571772	0	0.274632	0.17973	0.192323	0.144372	0.105205
TCGA-US-A77G-01A	0.0772226	0.128152	0	0	0.338083	0.118163	0.312898	0	0.0254833
TCGA-US-A77J-01A	0	0	0	0	0.165812	0.367404	0.158964	0.259233	0.0485873
TCGA-FB-A7DR-01A	0	0.026386	0.0316798	0	0.358339	0.237547	0.0830606	0.153034	0.109954
TCGA-HV-A7OL-01A	0	0.0402478	0	0	0.342727	0.234842	0.134961	0.247223	0
TCGA-HV-A7OP-01A	0	0.242007	0.0184016	0	0.487782	0	0.240278	0.0115309	0
TCGA-HZ-A77O-01A	0.0432776	0.119249	0	0	0.320719	0.159121	0.288197	0.0694374	0
TCGA-HZ-A77P-01A	0	0.112115	0.02466	0	0.238669	0.228768	0.145977	0.0949674	0.154843
TCGA-IB-A6UF-01A	0	0.289189	0	0.0163676	0.599698	0.00177114	0.0541745	0.0316279	0.0071713
TCGA-IB-A6UG-01A	0.0248416	0.140255	0	0	0.37421	0.0852664	0.331249	0.0441781	0
TCGA-LB-A7SX-01A	0	0.17414	0	0	0.393004	0.248579	0.102818	0.081459	0
TCGA-RB-A7B8-01A	0	0.0775302	0	0	0.35382	0.169139	0.161185	0.128601	0.109725
TCGA-US-A776-01A	0	0.204511	0.101277	0	0.416695	0.195342	0	0.0821735	0
TCGA-HZ-A77Q-01A	0	0.0180209	0.0103297	0	0.274176	0.279856	0.169785	0.179108	0.0687241
TCGA-HZ-A8P0-01A	0	0.061658	0	0	0.344542	0.221868	0.23818	0.133751	0
TCGA-IB-A7LX-01A	0	0.283617	0	0	0.463718	0.138351	0	0.0913153	0.022998
TCGA-IB-A7M4-01A	0	0.106057	0	0	0.351304	0.185936	0.175734	0.142101	0.0388666
TCGA-L1-A7W4-01A	0	0.165404	0.184677	0	0.340001	0.113064	0.0925296	0.0965822	0.00774181
TCGA-LB-A8F3-01A	0.0844646	0.103396	0.12161	0	0.48437	0.0318342	0.174325	0	0
TCGA-S4-A8RP-01A	0	0.159995	0.029539	0	0.382896	0.0896291	0.272442	0.0219216	0.0435785
TCGA-XN-A8T3-01A	0	0.17588	0	0	0.323979	0.156486	0.210013	0.104904	0.028739
TCGA-XN-A8T5-01A	0	0	0	0	0.172536	0.343786	0.147358	0.27251	0.0638102
TCGA-YB-A89D-01A	0	0.0724114	0.0202928	0	0.302288	0.166522	0.272229	0.0963676	0.0698898
TCGA-YB-A89D-11A	0	0.00896118	0.0469934	0	0.255228	0.246604	0.213853	0.154154	0.0742057
TCGA-YY-A8LH-01A	0.0197776	0.194414	0.0677933	0	0.314124	0.084163	0.267909	0.0518202	0
TCGA-F2-A8YN-01A	0	0.0921624	0.0539728	0	0.319506	0.141758	0.258658	0.093885	0.0400578
TCGA-HZ-A8P1-01A	0	0.211311	0	0	0.467381	0.0710071	0.0970864	0.0989551	0.0542593
TCGA-IB-AAUM-01A	0.0551415	0.0560336	0	0	0.301883	0.140915	0.355563	0.0209107	0.0695528
TCGA-IB-AAUP-01A	0	0	0	0	0.193286	0.276685	0.244355	0.266608	0.0190652
TCGA-IB-AAUT-01A	0	0.0696863	0	0	0.283872	0.204021	0.2919	0.0731305	0.0773907
TCGA-IB-AAUU-01A	0	0.149694	0	0	0.400612	0.134225	0.199032	0.0698554	0.0465816
TCGA-Q3-AA2A-01A	0	0.0989307	0	0	0.354037	0.215041	0.180505	0.12894	0.0225476
TCGA-S4-A8RM-01A	0	0.17417	0	0.0653772	0.43466	0.0325987	0.151712	0.0737679	0.067714
TCGA-S4-A8RO-01A	0	0.157938	0.15582	0	0.323913	0.0368603	0.229455	0.0960131	0
TCGA-YH-A8SY-01A	0	0.131718	0.0446605	0	0.265987	0.198568	0.0990439	0.12275	0.137272

## Sheet: Fig.5c
TCGAid	estFexo	estFendo	color.v
10.lvl-3.TCGA-2L-AAQA-01A-21D-A38H-05	0.416277	0.385829	blue
10.lvl-3.TCGA-2L-AAQL-01A-11D-A38H-05	0.411067	0.39493	blue
10.lvl-3.TCGA-3A-A9I5-01A-11D-A38H-05	0.375399	0.315108	blue
10.lvl-3.TCGA-3A-A9I7-01A-21D-A38H-05	0.290991	0.312795	blue
10.lvl-3.TCGA-3A-A9I9-01A-11D-A38H-05	0.335441	0.40369	blue
10.lvl-3.TCGA-3A-A9IC-01A-11D-A38H-05	0.353608	0.338453	blue
10.lvl-3.TCGA-3A-A9IL-01A-11D-A38H-05	0.203191	0.565504	magenta
10.lvl-3.TCGA-3A-A9IO-01A-11D-A38H-05	0.093562	0.652259	magenta
10.lvl-3.TCGA-3A-A9IR-01A-11D-A38H-05	0.245958	0.628348	magenta
10.lvl-3.TCGA-3E-AAAY-01A-11D-A38H-05	0.28844	0.337323	blue
10.lvl-3.TCGA-3E-AAAZ-01A-11D-A38H-05	0.358862	0.318877	blue
10.lvl-3.TCGA-F2-A7TX-01A-33D-A38H-05	0.274764	0.40908	blue
10.lvl-3.TCGA-IB-AAUN-01A-12D-A38H-05	0.465937	0.431426	blue
10.lvl-3.TCGA-IB-AAUO-01A-12D-A38H-05	0.342903	0.323867	blue
10.lvl-3.TCGA-IB-AAUR-01A-21D-A38H-05	0.144431	0.182554	blue
10.lvl-3.TCGA-IB-AAUS-01A-12D-A38H-05	0.182464	0.0967904	blue
10.lvl-3.TCGA-IB-AAUV-01A-11D-A38H-05	0.135973	0.201241	blue
10.lvl-3.TCGA-IB-AAUW-01A-12D-A38H-05	0.291284	0.304109	blue
11.lvl-3.TCGA-2L-AAQE-01A-11D-A398-05	0.326097	0.382824	blue
11.lvl-3.TCGA-2L-AAQI-01A-12D-A398-05	0.368424	0.45945	blue
11.lvl-3.TCGA-2L-AAQJ-01A-12D-A398-05	0.364699	0.331772	blue
11.lvl-3.TCGA-2L-AAQM-01A-11D-A398-05	0.382804	0.58816	magenta
11.lvl-3.TCGA-3A-A9IB-01A-21D-A398-05	0.313208	0.295162	blue
11.lvl-3.TCGA-3A-A9IH-01A-12D-A398-05	0.419126	0.30088	blue
11.lvl-3.TCGA-3A-A9IJ-01A-11D-A398-05	0.0763168	0.732753	magenta
11.lvl-3.TCGA-3A-A9IN-01A-11D-A398-05	0.112721	0.565894	magenta
11.lvl-3.TCGA-3A-A9IS-01A-21D-A398-05	0.147946	0.740054	magenta
11.lvl-3.TCGA-3A-A9IU-01A-11D-A398-05	0.420028	0.36673	blue
11.lvl-3.TCGA-FB-AAPS-01A-12D-A398-05	0.20058	0.191781	blue
11.lvl-3.TCGA-HV-AA8X-01A-11D-A398-05	0.443834	0.364206	blue
11.lvl-3.TCGA-LB-A9Q5-01A-11D-A398-05	0.43449	0.41374	blue
11.lvl-3.TCGA-RB-AA9M-01A-11D-A398-05	0.329072	0.357509	blue
11.lvl-3.TCGA-RL-AAAS-01A-32D-A398-05	0.257108	0.298104	blue
11.lvl-3.TCGA-XD-AAUL-01A-21D-A398-05	0.274742	0.355386	blue
1.lvl-3.TCGA-FZ-5919-01A-11D-1744-05	0.272464	0.174598	blue
1.lvl-3.TCGA-FZ-5920-01A-11D-1744-05	0.355713	0.412509	blue
1.lvl-3.TCGA-FZ-5922-01A-11D-1744-05	0.381991	0.316219	blue
1.lvl-3.TCGA-FZ-5923-01A-12D-1744-05	0.450153	0.347526	blue
1.lvl-3.TCGA-FZ-5924-01A-13D-1744-05	0.445072	0.148652	blue
1.lvl-3.TCGA-FZ-5926-01A-11D-1744-05	0.344461	0.431577	blue
2.lvl-3.TCGA-F2-6879-01A-11D-2157-05	0.457669	0.265576	blue
2.lvl-3.TCGA-F2-6880-01A-11D-2157-05	0.474675	0.484404	blue
2.lvl-3.TCGA-F2-7273-01A-11D-2157-05	0.229846	0.31084	blue
2.lvl-3.TCGA-F2-7276-01A-11D-2157-05	0.247241	0.329995	blue
2.lvl-3.TCGA-HZ-7289-01A-11D-2157-05	0.306964	0.223909	blue
2.lvl-3.TCGA-HZ-7918-01A-11D-2157-05	0.282657	0.314661	blue
2.lvl-3.TCGA-HZ-7919-01A-11D-2157-05	0.316427	0.447822	blue
2.lvl-3.TCGA-HZ-7922-01A-11D-2157-05	0.291662	0.386301	blue
2.lvl-3.TCGA-HZ-7923-01A-12D-2157-05	0.161507	0.253555	blue
2.lvl-3.TCGA-HZ-7924-01A-11D-2157-05	0.359526	0.30083	blue
2.lvl-3.TCGA-HZ-7925-01A-11D-2157-05	0.298734	0.201439	blue
2.lvl-3.TCGA-HZ-7926-01A-11D-2157-05	0.366378	0.307679	blue
2.lvl-3.TCGA-IB-7644-01A-11D-2157-05	0.316018	0.461709	magenta
2.lvl-3.TCGA-IB-7646-01A-11D-2157-05	0.407222	0.22517	blue
2.lvl-3.TCGA-IB-7647-01A-11D-2157-05	0.300222	0.212107	blue
2.lvl-3.TCGA-IB-7649-01A-11D-2157-05	0.336226	0.288568	blue
2.lvl-3.TCGA-IB-7651-01A-11D-2157-05	0.335068	0.278211	blue
2.lvl-3.TCGA-IB-7652-01A-11D-2157-05	0.37283	0.323825	blue
2.lvl-3.TCGA-IB-7654-01A-11D-2157-05	0.324311	0.444188	blue
2.lvl-3.TCGA-IB-7885-01A-11D-2157-05	0.256901	0.13155	blue
2.lvl-3.TCGA-IB-7886-01A-11D-2157-05	0.42572	0.239309	blue
2.lvl-3.TCGA-IB-7887-01A-11D-2157-05	0.299551	0.245033	blue
2.lvl-3.TCGA-IB-7888-01A-11D-2157-05	0.235925	0.257674	blue
2.lvl-3.TCGA-IB-7889-01A-11D-2157-05	0.358885	0.360161	blue
3.lvl-3.TCGA-HZ-7920-01A-11D-2202-05	0.14636	0.325956	blue
3.lvl-3.TCGA-HZ-8001-01A-11D-2202-05	0.255648	0.209802	blue
3.lvl-3.TCGA-HZ-8002-01A-11D-2202-05	0.286192	0.330723	blue
3.lvl-3.TCGA-HZ-8003-01A-21D-2202-05	0.310955	0.354587	blue
3.lvl-3.TCGA-HZ-8005-01A-11D-2202-05	0.320661	0.249812	blue
3.lvl-3.TCGA-IB-7645-01A-22D-2202-05	0.257211	0.125591	blue
3.lvl-3.TCGA-IB-7890-01A-12D-2202-05	0.342385	0.283392	blue
3.lvl-3.TCGA-IB-7891-01A-11D-2202-05	0.309218	0.304882	blue
3.lvl-3.TCGA-IB-7893-01A-11D-2202-05	0.375725	0.17933	blue
3.lvl-3.TCGA-IB-7897-01A-21D-2202-05	0.171457	0.269284	blue
4.lvl-3.TCGA-H6-8124-01A-11D-2399-05	0.3484	0.413579	blue
4.lvl-3.TCGA-HZ-8315-01A-11D-2399-05	0.315298	0.312206	blue
4.lvl-3.TCGA-HZ-8317-01A-11D-2399-05	0.34615	0.337958	blue
4.lvl-3.TCGA-HZ-8519-01A-11D-2399-05	0.149032	0.467967	magenta
4.lvl-3.TCGA-HZ-8636-01A-21D-2399-05	0.347304	0.333646	blue
4.lvl-3.TCGA-HZ-8637-01A-11D-2399-05	0.218887	0.175009	blue
4.lvl-3.TCGA-HZ-8638-01A-11D-2399-05	0.413802	0.311688	blue
4.lvl-3.TCGA-IB-8126-01A-11D-2399-05	0.270253	0.271336	blue
4.lvl-3.TCGA-IB-8127-01A-11D-2399-05	0.35061	0.335991	blue
5.lvl-3.TCGA-F2-A44G-01A-11D-A26Q-05	0.299869	0.279316	blue
5.lvl-3.TCGA-F2-A44H-01A-11D-A26Q-05	0.381624	0.335725	blue
5.lvl-3.TCGA-FB-A4P5-01A-11D-A26Q-05	0.163503	0.200381	blue
5.lvl-3.TCGA-FB-A4P6-01A-12D-A26Q-05	0.335702	0.327573	blue
5.lvl-3.TCGA-FB-A545-01A-11D-A26Q-05	0.426408	0.407735	blue
5.lvl-3.TCGA-H6-A45N-01A-11D-A26Q-05	0.293188	0.299871	blue
5.lvl-3.TCGA-HV-A5A3-01A-11D-A26Q-05	0.454575	0.308062	blue
5.lvl-3.TCGA-HV-A5A4-01A-11D-A26Q-05	0.414302	0.347466	blue
5.lvl-3.TCGA-HV-A5A5-01A-11D-A26Q-05	0.350959	0.281986	blue
5.lvl-3.TCGA-HV-A5A6-01A-11D-A26Q-05	0.337271	0.33046	blue
5.lvl-3.TCGA-HZ-A49G-01A-11D-A26Q-05	0.380682	0.355841	blue
5.lvl-3.TCGA-HZ-A49H-01A-11D-A26Q-05	0.29472	0.382674	blue
5.lvl-3.TCGA-HZ-A49I-01A-12D-A26Q-05	0.364336	0.306571	blue
5.lvl-3.TCGA-HZ-A4BH-01A-11D-A26Q-05	0.320653	0.257725	blue
5.lvl-3.TCGA-HZ-A4BK-01A-11D-A26Q-05	0.378757	0.332999	blue
5.lvl-3.TCGA-M8-A5N4-01A-11D-A26Q-05	0.308042	0.244219	blue
6.lvl-3.TCGA-FB-A5VM-01A-11D-A32S-05	0.209782	0.27954	blue
6.lvl-3.TCGA-FB-A78T-01A-12D-A32S-05	0.437442	0.434985	blue
6.lvl-3.TCGA-H8-A6C1-01A-11D-A32S-05	0.258145	0.320012	blue
6.lvl-3.TCGA-IB-A5SO-01A-11D-A32S-05	0.23755	0.248588	blue
6.lvl-3.TCGA-IB-A5SP-01A-11D-A32S-05	0.429053	0.408421	blue
6.lvl-3.TCGA-IB-A5SQ-01A-11D-A32S-05	0.227676	0.257953	blue
6.lvl-3.TCGA-IB-A5SS-01A-11D-A32S-05	0.36189	0.178152	blue
6.lvl-3.TCGA-IB-A5ST-01A-11D-A32S-05	0.1794	0.177703	blue
6.lvl-3.TCGA-OE-A75W-01A-12D-A32S-05	0.380661	0.341543	blue
6.lvl-3.TCGA-PZ-A5RE-01A-11D-A32S-05	0.35233	0.257085	blue
6.lvl-3.TCGA-Q3-A5QY-01A-12D-A32S-05	0.175281	0.164122	blue
6.lvl-3.TCGA-US-A774-01A-21D-A32S-05	0.289528	0.257487	blue
6.lvl-3.TCGA-US-A779-01A-11D-A32S-05	0.383697	0.449368	blue
6.lvl-3.TCGA-US-A77E-01A-11D-A32S-05	0.274183	0.29568	blue
6.lvl-3.TCGA-US-A77G-01A-11D-A32S-05	0.414983	0.442711	blue
6.lvl-3.TCGA-US-A77J-01A-11D-A32S-05	0.165777	0.159033	blue
7.lvl-3.TCGA-FB-A7DR-01A-21D-A33U-05	0.358527	0.141312	blue
7.lvl-3.TCGA-HV-A7OL-01A-11D-A33U-05	0.342742	0.17484	blue
7.lvl-3.TCGA-HV-A7OP-01A-11D-A33U-05	0.486199	0.502083	blue
7.lvl-3.TCGA-HZ-A77O-01A-11D-A33U-05	0.36319	0.408978	blue
7.lvl-3.TCGA-HZ-A77P-01A-11D-A33U-05	0.238438	0.28257	blue
7.lvl-3.TCGA-IB-A6UF-01A-23D-A33U-05	0.600089	0.359928	blue
7.lvl-3.TCGA-IB-A6UG-01A-32D-A33U-05	0.399201	0.470534	blue
7.lvl-3.TCGA-LB-A7SX-01A-11D-A33U-05	0.392271	0.277693	blue
7.lvl-3.TCGA-RB-A7B8-01A-12D-A33U-05	0.354767	0.238806	blue
7.lvl-3.TCGA-US-A776-01A-13D-A33U-05	0.415396	0.308122	blue
8.lvl-3.TCGA-HZ-A77Q-01A-11D-A368-05	0.274127	0.197456	blue
8.lvl-3.TCGA-HZ-A8P0-01A-11D-A368-05	0.345132	0.299055	blue
8.lvl-3.TCGA-IB-A7LX-01A-12D-A368-05	0.463284	0.282967	blue
8.lvl-3.TCGA-IB-A7M4-01A-11D-A368-05	0.351827	0.279828	blue
8.lvl-3.TCGA-L1-A7W4-01A-12D-A368-05	0.339775	0.441626	blue
8.lvl-3.TCGA-LB-A8F3-01A-11D-A368-05	0.569532	0.399159	blue
8.lvl-3.TCGA-S4-A8RP-01A-11D-A368-05	0.383578	0.463132	blue
8.lvl-3.TCGA-XN-A8T3-01A-11D-A368-05	0.322929	0.386452	blue
8.lvl-3.TCGA-XN-A8T5-01A-12D-A368-05	0.172173	0.145104	blue
8.lvl-3.TCGA-YB-A89D-01A-12D-A368-05	0.302436	0.365361	blue
8.lvl-3.TCGA-YY-A8LH-01A-11D-A368-05	0.334236	0.530348	magenta
9.lvl-3.TCGA-F2-A8YN-01A-11D-A378-05	0.319337	0.404905	blue
9.lvl-3.TCGA-HZ-A8P1-01A-11D-A378-05	0.467575	0.307429	blue
9.lvl-3.TCGA-IB-AAUM-01A-11D-A378-05	0.357168	0.40918	blue
9.lvl-3.TCGA-IB-AAUP-01A-11D-A378-05	0.193469	0.241682	blue
9.lvl-3.TCGA-IB-AAUT-01A-11D-A378-05	0.283374	0.361785	blue
9.lvl-3.TCGA-IB-AAUU-01A-11D-A378-05	0.400011	0.34968	blue
9.lvl-3.TCGA-Q3-AA2A-01A-11D-A378-05	0.353646	0.280271	blue
9.lvl-3.TCGA-S4-A8RM-01A-11D-A378-05	0.434313	0.390272	blue
9.lvl-3.TCGA-S4-A8RO-01A-12D-A378-05	0.323797	0.542818	magenta
9.lvl-3.TCGA-YH-A8SY-01A-11D-A378-05	0.265763	0.274956	blue

## Sheet: Fig.5d
Cox-regressions of cell-type fraction against overall survival (unadjusted)
CellType	HR	Lower95CI	Higher95CI	P-value
acinar	0.752513	0.985405	1.29037	0.914887
alpha	0.617444	0.77211	0.96552	0.0235808
beta	0.392748	0.572629	0.834897	0.003737
delta	0.748394	0.957211	1.22429	0.726981
ductal	1.06219	1.30999	1.6156	0.0120091
endothelial	0.898327	1.11421	1.38198	0.324966
gamma	0.903892	1.15144	1.46679	0.253577
IC	0.795913	0.995137	1.24423	0.965882
Stellate	0.848889	1.07187	1.35342	0.55959
Cox-regressions of cell-type fraction against overall survival adjusted for Age, Stage + Grade
CellType	HR	Lower95CI	Higher95CI	P-value
acinar	0.743712	0.985569	1.30608	0.919401
alpha	0.664553	0.857088	1.1054	0.234827
beta	0.447386	0.66904	1.00051	0.0502877
delta	0.702702	0.909782	1.17789	0.473045
ductal	0.97433	1.23871	1.57482	0.0805179
endothelial	0.824173	1.03561	1.30129	0.763942
gamma	0.8481	1.0941	1.41145	0.488884
IC	0.72692	0.926239	1.18021	0.535408
Stellate	0.834699	1.07058	1.37312	0.591209

## Sheet: Fig.5e
TCGAid	PPY expression	EntrezGeneID	Agerage Expression
TCGA-IB-AAUU-01	6.6231	100133144	2.98113
TCGA-F2-6880-01	10.1886	100134869	3.13212
TCGA-HV-A7OL-01	7.35999	10357	6.63632
TCGA-IB-A7M4-01	4.10696	10431	9.55296
TCGA-IB-7886-01	12.1809	136542	0.00190402
TCGA-IB-7893-01	4.27544	155060	7.57496
TCGA-US-A774-01	8.15588	26823	0.525693
TCGA-HZ-7289-01	0	280660	0
TCGA-2L-AAQL-01	17.7538	317712	0
TCGA-FB-A4P5-01	5.16449	340602	0.785059
TCGA-IB-8127-01	11.0453	388795	1.16655
TCGA-IB-7647-01	8.83633	390284	2.2969
TCGA-IB-7651-01	5.89182	391343	0.249264
TCGA-HV-A5A3-11	7.63598	391714	0.105766
TCGA-3E-AAAY-01	14.8476	404770	0
TCGA-2J-AAB9-01	13.8315	441362	0.00415806
TCGA-IB-A6UG-01	13.258	442388	0.00316106
TCGA-US-A77G-01	13.0819	553137	4.87354
TCGA-HZ-A49H-01	16.9033	57714	8.67136
TCGA-HV-AA8X-01	5.70058	645851	3.25309
TCGA-HZ-8005-01	10.0761	652919	2.50495
TCGA-HZ-7925-01	5.34112	653553	8.92475
TCGA-IB-A5SS-01	1.33239	728045	0
TCGA-FB-A4P6-01	10.188	728603	0.0439763
TCGA-IB-A5ST-01	0	728788	0.728819
TCGA-LB-A9Q5-01	11.9926	729884	2.53763
TCGA-IB-A7LX-01	9.69914	8225	9.23663
TCGA-Q3-A5QY-01	2.77615	90288	3.95072
TCGA-IB-7890-01	8.68463	1	6.42342
TCGA-RB-AA9M-01	6.91065	29974	4.95567
TCGA-PZ-A5RE-01	13.8183	54715	1.05727
TCGA-XD-AAUI-01	8.43348	87769	6.85942
TCGA-3A-A9IC-01	10.9319	144568	3.89646
TCGA-3A-A9IO-01	7.25322	2	13.8123
TCGA-HZ-A4BK-01	11.5041	53947	9.07007
TCGA-LB-A8F3-01	9.4771	51146	4.66232
TCGA-2J-AAB4-01	8.43336	404744	1.09842
TCGA-IB-7888-01	10.069	8086	9.37958
TCGA-FB-AAQ1-01	10.6567	729522	0.709755
TCGA-3A-A9I5-01	6.78455	65985	9.85496
TCGA-3A-A9I7-01	8.15065	344752	0.161847
TCGA-3A-A9IB-01	6.6228	126767	0.074758
TCGA-2L-AAQA-01	5.80986	343066	0.207858
TCGA-HZ-A4BH-01	7.20817	13	6.46356
TCGA-HZ-A49G-01	7.83995	51166	6.02328
TCGA-HV-A5A6-01	4.64903	79719	10.0395
TCGA-HZ-8638-01	2.87305	22848	9.79424
TCGA-FB-AAQ0-01	8.76289	14	11.4411
TCGA-F2-7276-01	8.34361	15	0.773141
TCGA-HZ-7924-01	3.97391	57505	8.62709
TCGA-H8-A6C1-01	11.5567	80755	9.10308
TCGA-M8-A5N4-01	0	16	11.5302
TCGA-2J-AABA-01	8.89964	60496	9.22897
TCGA-2J-AABE-01	6.06562	132949	7.6063
TCGA-S4-A8RO-01	6.86397	10157	8.12745
TCGA-F2-A44G-01	11.3135	26574	10.3176
TCGA-3A-A9J0-01	1.86418	9625	8.1369
TCGA-F2-7273-01	11.1349	18	9.10466
TCGA-2L-AAQJ-01	8.55933	10349	5.65676
TCGA-FB-A78T-01	7.56933	79963	6.40207
TCGA-2J-AABI-01	6.95425	26154	5.12694
TCGA-3A-A9IH-01	8.71135	154664	4.84933
TCGA-3A-A9IX-01	17.0726	650655	2.5487
TCGA-F2-6879-01	4.17623	19	9.53606
TCGA-OE-A75W-01	5.41643	20	10.6437
TCGA-IB-AAUN-01	8.40442	21	9.08067
TCGA-US-A77E-01	6.35378	24	2.7263
TCGA-IB-8126-01	14.2708	23461	8.61915
TCGA-FB-AAPS-01	14.251	23460	6.9565
TCGA-3A-A9IL-01	8.20113	10347	9.41735
TCGA-HZ-7920-01	10.3821	10351	7.43026
TCGA-2L-AAQM-01	0	10350	6.68212
TCGA-HZ-8001-01	8.85412	23456	8.76602
TCGA-FB-AAQ3-01	13.803	8647	2.0823
TCGA-2J-AABP-01	1.86005	5243	8.16763
TCGA-HZ-A77P-01	14.0378	5244	5.51395
TCGA-2J-AABV-01	15.7772	340273	2.64342
TCGA-IB-AAUS-01	11.5493	10058	8.71467
TCGA-IB-A5SO-01	11.6978	22	8.52165
TCGA-2L-AAQE-01	10.5225	11194	9.51747
TCGA-IB-A5SP-01	6.76989	23457	7.45052
TCGA-IB-AAUQ-01	10.6631	89845	9.21276
TCGA-2J-AABO-01	10.942	85320	1.95882
TCGA-HV-A5A3-01	3.47542	94160	0.260177
TCGA-FB-AAPY-01	15.518	150000	0.84403
TCGA-IB-7885-01	11.5127	4363	10.6443
TCGA-HV-AA8V-01	7.87798	1244	3.63184
TCGA-XD-AAUG-01	8.39869	8714	11.9862
TCGA-HV-A5A4-01	8.68674	10257	8.17334
TCGA-HZ-8636-01	9.594	10057	9.69344
TCGA-IB-7649-01	9.54907	653190	3.05606
TCGA-HZ-8637-01	8.75487	730013	4.47491
TCGA-HZ-A8P0-01	12.859	368	6.40446
TCGA-YB-A89D-11	12.4841	6833	8.40718
TCGA-HZ-8519-01	19.2842	10060	8.13825
TCGA-HZ-A77Q-01	1.46603	215	8.81827
TCGA-L1-A7W4-01	1.43771	225	3.42569
TCGA-3E-AAAZ-01	4.59611	5825	10.1747
TCGA-RB-A7B8-01	4.86178	5826	9.56435
TCGA-YB-A89D-01	6.90334	6059	10.2428
TCGA-FB-AAPZ-01	4.59524	23	10.7321
TCGA-FB-A5VM-01	15.9014	10061	10.1592
TCGA-IB-A5SQ-01	8.7674	55324	10.1497
TCGA-IB-A6UF-01	12.3783	9619	9.68553
TCGA-Q3-AA2A-01	0	9429	6.13776
TCGA-HZ-A8P1-01	4.57013	64137	2.49559
TCGA-FB-A545-01	4.42217	64240	2.34436
TCGA-2J-AAB6-01	10.4132	64241	1.82537
TCGA-HZ-7923-01	16.4737	55347	8.97212
TCGA-IB-AAUP-01	13.3169	83451	9.6329
TCGA-IB-7897-01	8.4337	145447	1.30362
TCGA-3A-A9IR-01	0	26090	10.7232
TCGA-H6-A45N-01	10.5536	84945	8.95087
TCGA-IB-AAUV-01	16.0278	25864	8.37788
TCGA-F2-A7TX-01	14.9061	84836	10.7159
TCGA-IB-7887-01	2.17105	116236	8.86132
TCGA-2J-AABR-01	6.82724	84696	2.5657
TCGA-3A-A9IJ-01	1.37629	11057	13.123
TCGA-XD-AAUL-01	6.51142	171586	9.18162
TCGA-HZ-A77O-01	5.85841	63874	10.0631
TCGA-S4-A8RM-01	3.15384	51099	8.92347
TCGA-XN-A8T3-01	7.14795	57406	7.52076
TCGA-HZ-7922-01	3.95986	79575	8.05936
TCGA-HZ-8315-01	12.4305	10006	10.6127
TCGA-HZ-7918-01	11.0796	10152	10.1279
TCGA-3A-A9IZ-01	3.76971	25890	9.09789
TCGA-LB-A7SX-01	7.96101	51225	8.15888
TCGA-IB-AAUM-01	9.33895	25	11.0985
TCGA-2J-AAB8-01	0	27	9.94794
TCGA-3A-A9IN-01	7.76878	3983	11.9387
TCGA-HV-A5A5-01	8.82812	84448	8.28009
TCGA-XN-A8T5-01	1.75864	22885	9.9849
TCGA-IB-7891-01	11.7925	28	6.21294
TCGA-2J-AAB1-01	13.627	26	10.1355
TCGA-XD-AAUH-01	9.76802	137735	1.03859
TCGA-FB-AAPP-01	6.05267	29	11.5091
TCGA-US-A77J-01	8.19336	29777	9.16763
TCGA-YY-A8LH-01	7.01481	80325	9.89331
TCGA-F2-A44H-01	14.5185	25841	8.5217
TCGA-HZ-A9TJ-01	7.00815	30	10.4339
TCGA-IB-7889-01	14.8358	10449	10.5078
TCGA-IB-7646-01	2.60315	31	10.0866
TCGA-FB-AAPQ-01	8.86101	32	9.35398
TCGA-US-A779-01	9.40321	80724	9.00241
TCGA-IB-7654-01	13.845	84129	8.48561
TCGA-2J-AABU-01	0	27034	8.75662
TCGA-HV-A7OP-01	0	28976	9.60315
TCGA-FB-AAQ6-01	8.05922	33	4.41471
TCGA-2J-AABF-01	5.73051	34	9.38195
TCGA-IB-AAUT-01	15.3063	36	8.54371
TCGA-YH-A8SY-01	0.663663	35	9.11317
TCGA-3A-A9IV-01	0	37	12.5091
TCGA-3A-A9I9-01	16.475	176	6.20106
TCGA-HZ-8003-01	9.68056	9744	7.3502
TCGA-IB-7645-01	14.0625	23527	10.0659
TCGA-IB-AAUW-01	15.7009	116983	9.64587
TCGA-HZ-7926-01	8.13318	38	9.42423
TCGA-IB-7644-01	10.0026	39	8.72321
TCGA-2J-AABK-01	9.07024	64746	10.6954
TCGA-IB-AAUR-01	15.0499	79777	8.29629
TCGA-HZ-7919-01	13.1256	91452	9.71971
TCGA-HZ-8317-01	9.64345	84320	8.92732
TCGA-FB-AAPU-01	4.03508	414149	4.7408
TCGA-S4-A8RP-01	7.08175	40	1.91656
TCGA-US-A776-01	13.1907	41	6.09959
TCGA-IB-AAUO-01	12.3731	9311	4.3056
TCGA-H6-8124-01	13.2502	55515	2.07858
TCGA-2J-AABH-01	7.99636	51802	0.0890556
TCGA-3A-A9IS-01	12.5273	390110	0.0228197
TCGA-3A-A9IU-01	12.151	84680	8.11794
TCGA-HZ-8002-01	6.38732	65057	8.78012
TCGA-FB-A7DR-01	4.42775	59272	7.17303
TCGA-F2-A8YN-01	4.24986	125981	0.458789
TCGA-HZ-A49I-01	12.6669	340485	6.25125
TCGA-Z5-AAPL-01	0.650581	55331	8.49256
TCGA-RL-AAAS-01	14.2935	1636	9.97767
TCGA-H6-8124-11	7.72867	43	8.20993
TCGA-IB-7652-01	7.79298	22985	11.5507
TCGA-2L-AAQI-01	10.216	47	11.8405
TCGA-FB-AAQ2-01	8.57432	130013	3.0703
TCGA-H6-A45N-11	0	57001	7.48538
TCGA-2J-AABT-01	0	48	10.2197
		50	11.2321
		26027	8.13514
		134526	0.207942
		55856	8.96148
		641371	8.48322
		10965	8.07248
		122970	6.39195
		641372	1.01265
		11332	9.24045
		10005	8.72498
		23597	9.46269
		51	10.7182
		8309	6.23847
		8310	8.45281
		55289	2.18979
		52	10.4789
		53	10.2727
		54	10.2034
		51205	8.60334
		92370	8.39331
		55	6.1848
		93650	0.123459
		84519	5.29071
		93953	4.52592
		56	1.03162
		49	1.48172
		23205	3.27523
		81616	0.756434
		80221	8.91942
		197322	8.8752
		2180	10.941
		2181	10.7836
		2182	10.6255
		51703	11.1623
		23305	3.56639
		116285	4.51018
		123876	0.677994
		348158	0.618195
		6296	7.64609
		341392	0.0675347
		54988	3.41035
		84532	9.90972
		55902	10.015
		79611	6.53976
		58	1.91033
		59	13.4427
		345651	3.43314
		60	16.8084
		70	3.95328
		71	16.1293
		72	8.9241
		86	9.70752
		51412	2.78777
		10881	0.0360016
		10880	0.213801
		81569	0.89239
		284382	0.0566924
		87	12.9662
		88	2.92884
		89	1.42996
		81	13.8935
		55860	10.0113
		10121	11.5053
		10120	10.5874
		10097	12.5033
		57180	7.03612
		653857	5.63305
		10096	12.1211
		79913	7.71688
		64431	8.41147
		93973	8.69843
		139741	0.0539783
		140625	0.0109972
		91	10.4996
		130399	5.31275
		90	10.2359
		92	8.76562
		93	7.67937
		94	9.62031
		95	9.63788
		91703	7.04797
		97	6.8664
		98	6.73687
		132612	0.00283469
		161931	1.58056
		161823	6.6252
		102	10.7573
		4185	2.9959
		8038	9.16505
		8751	11.7144
		6868	9.04031
		8749	0.119949
		8728	9.69744
		8748	1.19458
		145241	0.684831
		8747	1.86358
		53616	6.1262
		8745	5.80001
		10863	9.68727
		11086	0.804543
		2515	0.11683
		11085	0.0162507
		203102	3.09125
		80332	7.19615
		1587	0
		255926	0.0200641
		8755	14.4208
		8756	0.0309484
		101	10.2983
		8754	12.1353
		27299	5.64189
		81794	8.10319
		81792	7.80622
		11093	6.56356
		140766	8.01746
		170689	5.12416
		170690	5.66262
		170691	5.15244
		170692	3.80138
		171019	0.660105
		9510	10.2778
		80070	0.258346
		9509	9.5008
		9508	4.85819
		9507	9.8263
		11096	7.19296
		11174	6.2692
		11173	8.06557
		11095	6.10152
		56999	9.45592
		92949	7.06309
		9719	9.71375
		57188	7.01918
		54507	9.01592
		339366	6.43611
		11033	10.2986
		55803	7.58787
		104	8.65658
		105	3.43556
		103	12.7708
		23536	7.59705
		134637	7.0995
		113179	5.97149
		100	7.63911
		57143	7.56789
		90956	9.45176
		79934	9.57733
		203054	7.79835
		55811	1.03708
		107	6.72282
		108	6.04357
		109	9.88473
		196883	7.82689
		111	7.15026
		112	10.3993
		113	9.6564
		114	0.595449
		115	9.42398
		117	1.33808
		116	6.66225
		113451	7.62906
		118	12.3689
		119	5.04735
		120	11.2659
		124	3.74749
		125	8.75655
		126	8.57726
		127	2.90164
		128	11.0535
		130	5.61882
		131	0.291355
		137872	5.92532
		55256	10.6197
		149685	0.0236225
		9370	3.61967
		51094	11.3738
		79602	10.983
		132	8.17173
		79924	8.29847
		133	8.99275
		22850	8.8449
		23394	10.7872
		134	8.00645
		135	7.11664
		136	6.97745
		140	7.24482
		84890	9.33715
		83440	10.0441
		113622	6.06533
		54936	9.56957
		141	8.12876
		148	1.33557
		147	4.02371
		146	2.82918
		150	10.0032
		151	4.75266
		152	6.68048
		153	3.92977
		154	5.25881
		155	2.48337
		156	11.6168
		157	9.03416
		11047	11.103
		158	9.64713
		122622	6.81364
		159	10.3603
		165	13.8052
		121536	9.14527
		64782	9.31338
		166	13.1854
		134265	7.79586
		84632	9.6257
		60312	10.6248
		246182	1.96202
		4299	10.9235
		2334	4.87342
		3899	5.88571
		27125	11.2491
		172	7.92341
		10939	10.3708
		125061	8.71544
		173	0.640865
		174	0.874257
		54812	10.375
		387763	10.0437
		119385	4.36169
		116987	8.52332
		116986	7.12815
		116988	10.8848
		119016	7.94306
		729092	5.20836
		414189	7.00131
		653268	3.51659
		728404	4.96541
		175	8.74162
		123624	0.290384
		79841	4.22548
		340351	2.81217
		84871	1.94756
		60509	9.01119
		177	6.00143
		3267	10.7087
		3268	10.1108
		55109	9.36659
		55750	8.81927
		178	8.86728
		79814	5.99557
		10554	10.9257
		10555	11.2529
		56894	10.7031
		56895	8.31721
		55326	9.2056
		137964	10.9313
		84803	7.15248
		123688	5.09378
		8540	10.107
		10551	12.5346
		155465	8.63706
		375790	12.9493
		181	1.84406
		23287	8.34855
		185	5.47333
		186	1.16128
		57085	9.95891
		183	9.53001
		64850	1.08333
		85007	9.11093
		64902	0.149883
		189	1.48431
		25909	10.0843
		10768	11.5543
		23382	10.3359
		191	11.3719
		27245	9.88961
		54806	8.33396
		113146	11.568
		79026	14.5718
		57491	5.14239
		196	11.7186
		10598	10.8304
		130872	9.11283
		197	2.0697
		51327	0.360498
		57379	1.81177
		64853	10.2584
		83543	7.73506
		199	8.94851
		9131	9.54587
		84883	9.01432
		150209	5.24538
		51390	9.23805
		55057	7.52017
		202	9.82164
		9447	4.59048
		9255	9.98295
		7965	8.67518
		23746	0.255811
		9049	10.4064
		326	1.17012
		55966	4.50281
		203	9.94477
		204	10.8626
		205	7.62563
		50808	10.4114
		26289	4.83447
		122481	6.14699
		11216	8.38965
		11215	10.4067
		9590	10.9164
		11214	12.2085
		158798	0.31867
		8165	10.7149
		11217	9.20198
		10566	4.25087
		8852	0.266946
		9495	6.20246
		9472	5.9418
		9465	7.87653
		26993	9.97206
		10270	9.49962
		10142	10.5612
		221264	6.34868
		79647	10.0773
		55122	9.25902
		254268	0.950755
		80709	9.7517
		10327	11.137
		57016	8.48394
		441282	1.89712
		231	10.3211
		1645	9.00207
		1646	8.21902
		8644	10.4239
		1109	3.45114
		340811	0.19031
		6718	0.312979
		83592	4.68496
		8574	9.9207
		22977	8.84292
		246181	6.1603
		84335	10.0879
		207	11.905
		208	11.0863
		10000	9.35391
		64400	8.97049
		210	10.4408
		211	10.3089
		212	1.4003
		213	6.47758
		214	10.8781
		126133	9.52992
		5832	10.9815
		216	11.9135
		8854	6.05566
		220	9.88548
		219	9.90157
		10840	7.42631
		160428	8.27337
		217	12.0257
		218	7.0244
		224	10.5872
		221	10.432
		222	5.60133
		8659	8.23532
		7915	8.59133
		4329	7.43849
		501	9.79862
		64577	3.0994
		223	10.5641
		226	14.4012
		229	8.73252
		230	8.79745
		144245	7.66672
		84920	6.21168
		440138	4.12754
		79087	9.12413
		79868	8.81904
		199857	7.52596
		644974	0.78283
		200810	5.07977
		56052	9.30621
		85365	9.6835
		10195	9.81589
		29880	9.54081
		29929	7.66281
		79053	9.19947
		79796	8.88799
		8846	7.85126
		121642	7.98499
		221120	8.21649
		54784	8.02216
		54890	10.974
		84964	7.23507
		84266	9.37927
		91801	7.61312
		238	2.40823
		55821	0.99768
		200420	1.25207
		7840	8.82996
		242	2.43196
		245	4.75946
		239	2.49992
		247	6.47823
		246	1.58536
		241	9.58547
		240	10.5979
		59344	3.40304
		248	2.29829
		80216	8.85229
		115701	6.32392
		57538	8.94237
		249	7.60631
		251	3.20724
		250	3.90768
		259173	10.0507
		151254	1.94857
		130540	1.43719
		65062	8.04933
		79800	7.03538
		57679	9.14303
		8092	0.745336
		257	4.22996
		60529	0.15715
		83650	1.15595
		643664	0.374145
		146861	0.205514
		23600	8.54211
		258	0.204709
		259	8.1195
		55626	9.86885
		262	10.3511
		144193	3.12165
		51005	8.03261
		265	0.246138
		266	0.0692495
		267	11.2872
		269	2.26603
		268	3.6027
		120425	8.35946
		57463	6.07505
		347902	9.93963
		386724	6.36472
		83607	9.54988
		9949	8.37643
		196394	7.51902
		81693	7.58387
		154810	10.1394
		51421	10.1476
		154796	8.62133
		270	2.11016
		271	10.3761
		272	8.5963
		273	6.35856
		401138	2.03104
		275	8.12328
		276	3.7136
		279	7.64631
		280	9.36552
		155185	3.55108
		201283	7.36028
		51321	9.84119
		10393	6.82378
		51529	10.1801
		25847	9.92529
		119504	11.0523
		64682	8.95276
		29882	9.57612
		29945	8.83066
		51433	11.0472
		51434	9.71169
		23357	9.24811
		90806	8.84292
		284	6.23653
		285	7.80087
		51378	1.41033
		9068	6.81616
		23452	10.4219
		27329	1.61715
		51129	9.62816
		253935	1.23281
		83854	3.03276
		10218	4.08098
		283	9.05207
		286	6.76303
		287	8.02139
		288	8.83713
		150709	4.961
		348094	6.70797
		162282	3.21869
		51479	10.274
		404734	9.35934
		54882	10.6099
		56172	11.1731
		54467	10.1145
		255239	3.21324
		126549	3.22278
		23141	10.9247
		51281	7.98792
		57037	8.86882
		57763	8.06085
		55608	11.4226
		29123	11.3125
		23253	9.82875
		88455	10.0398
		124930	7.2054
		81573	8.8889
		338692	9.54146
		54522	6.87778
		26057	10.842
		138649	6.19328
		27063	5.23694
		441425	3.25576
		728747	1.16503
		729171	2.52928
		118932	8.98004
		200539	5.58659
		170961	5.18773
		124149	0.634144
		22852	6.84887
		84079	9.45529
		23243	9.90617
		147463	6.05629
		26287	2.64464
		91074	0.161823
		374860	0.6909
		256006	0.881417
		84250	6.55887
		341405	1.13596
		284615	5.40045
		340120	1.15548
		390616	2.19339
		148741	6.53318
		84832	5.96603
		57730	4.55949
		375248	7.34957
		353322	7.22586
		51239	7.36639
		91369	10.1028
		338699	8.09847
		134548	6.44937
		91526	6.08639
		339416	3.5426
		157567	8.11843
		54851	8.10584
		57182	9.66271
		283373	10.2701
		79998	3.97102
		129138	8.8305
		79722	2.34216
		345079	6.93008
		65124	9.18354
		347454	4.70119
		63926	7.40036
		22881	8.21404
		56311	1.07682
		122416	7.04613
		23294	9.94046
		56899	3.61266
		124401	8.69703
		257629	7.04081
		203286	9.31852
		55139	9.65823
		54443	8.67129
		55129	9.17909
		55107	11.4555
		57101	3.35065
		63982	3.13855
		121601	4.08595
		203859	6.60429
		196527	10.9707
		50636	5.85158
		57719	8.41382
		338440	8.72605
		8125	11.2361
		10541	11.5172
		23520	1.35027
		23519	0.155466
		81611	10.2133
		290	10.9335
		84168	12.2392
		118429	11.0704
		195977	0.10594
		93550	6.71818
		11199	9.45739
		311	12.7702
		312	7.15086
		301	12.3992
		303	7.28605
		304	13.1049
		305	3.34703
		302	14.7339
		306	10.7157
		307	13.3846
		308	13.1808
		309	11.8919
		310	11.4651
		728113	0.455957
		244	7.4321
		653145	8.29129
		8416	8.01225
		313	6.89656
		314	4.242
		8639	10.1548
		316	7.80474
		344454	0.0938377
		55435	8.82649
		162	11.5289
		164	10.9984
		8906	10.8441
		8907	10.0359
		10053	10.7331
		1174	10.0891
		8905	8.16126
		130340	9.09159
		160	11.2359
		161	10.7941
		163	12.5651
		1173	12.7247
		1175	10.5613
		8546	10.2844
		8120	5.11536
		8943	11.7576
		26985	9.98775
		10947	9.26661
		1176	10.0762
		10239	10.3819
		10717	9.00762
		23431	8.10972
		9179	8.67344
		11154	6.24531
		317	9.10313
		320	7.20275
		321	7.3568
		9546	8.17656
		54518	7.97259
		322	9.42961
		323	10.2183
		10307	8.09242
		10297	3.70279
		164284	5.39979
		147495	9.89651
		325	7.04281
		324	9.36548
		327	10.849
		328	11.2716
		27301	9.39734
		51107	12.2647
		83464	8.74951
		8539	10.8527
		51074	8.48848
		378708	7.6959
		200558	5.67741
		187	9.49079
		8862	5.8145
		333	8.81803
		334	13.861
		128240	10.5747
		335	3.4819
		336	1.07186
		337	2.41789
		116519	0.587891
		55911	8.60045
		339	4.95281
		10930	5.62538
		200315	3.92085
		9582	6.67566
		27350	8.1697
		140564	6.86818
		200316	7.571
		60489	8.07158
		164668	3.05698
		403314	1.16558
		338	4.49479
		342	0.547325
		341	10.0359
		344	6.95018
		345	1.74798
		346	1.13722
		347	11.7942
		348	12.0759
		319	0.688712
		350	5.75812
		8542	12.6272
		23780	10.6248
		80833	9.28568
		80832	7.76265
		80831	0.227867
		80830	10.5938
		81575	9.6108
		55937	5.11366
		139322	6.55305
		79135	7.53315
		10513	9.60642
		26060	10.0562
		55198	9.856
		351	14.1904
		353	10.8208
		54840	8.73044
		89872	2.50357
		282679	4.9464
		375318	1.47806
		653437	4.09177
		358	12.3292
		359	3.07506
		360	10.3956
		361	3.36727
		362	9.05852
		363	3.96941
		375719	3.50062
		441432	1.4923
		364	5.13813
		343	4.39491
		366	6.67288
		206338	2.15638
		9716	9.54711
		369	10.6188
		116985	11.5278
		116984	9.17238
		64411	9.12905
		372	12.0277
		23237	4.2712
		374	8.25608
		375	13.5058
		377	12.1616
		378	12.3627
		381	11.6004
		382	11.7032
		55738	11.158
		84364	10.9313
		26286	10.6827
		10565	10.6508
		10564	10.4877
		27236	10.0252
		23647	10.1311
		10139	10.1386
		383	1.25002
		384	7.50301
		503640	0.892796
		503582	0.107437
		55082	11.077
		79658	8.33788
		9824	7.82146
		89839	4.07245
		94134	10.0869
		55843	6.46768
		55114	10.1923
		93663	9.86246
		84986	7.94503
		392	11.9582
		57569	5.69627
		57584	10.8923
		58504	6.73805
		57636	9.85975
		83478	8.68912
		9938	8.07819
		23092	10.209
		201176	10.51
		79822	6.11009
		9411	9.46047
		257106	9.24579
		57514	9.22191
		9743	10.3898
		115703	7.44843
		158763	1.6251
		80728	7.84567
		143872	7.79771
		393	9.36526
		394	10.9594
		395	7.18599
		23779	8.03407
		64333	7.73889
		396	12.8141
		397	11.5987
		398	3.88874
		55160	10.2866
		9639	9.16973
		9826	10.2824
		23365	11.8902
		22899	7.88679
		27237	9.92392
		9828	10.3346
		23370	10.99
		128272	8.19723
		9138	11.5178
		9181	10.9808
		100271715	3.44674
		445328	9.10047
		389337	8.53491
		54848	4.37283
		50650	9.72923
		50649	7.70898
		7984	9.22834
		9459	8.64362
		8874	10.3715
		23229	8.94887
		8289	10.9494
		57492	10.5224
		196528	9.24232
		1820	6.24834
		10620	7.44033
		138715	0.352137
		5926	9.01345
		51742	10.041
		10865	9.30364
		84159	10.169
		25820	10.3601
		10425	10.32
		285598	5.03153
		115761	5.72223
		392509	0.560809
		200894	7.75392
		80117	8.41798
		54622	8.08588
		339231	8.90603
		51326	5.97601
		641522	1.59348
		400	10.7944
		23568	10.367
		402	10.4575
		403	9.19242
		10124	8.75383
		10123	11.0504
		379	7.57675
		26225	9.4364
		221079	7.70197
		390790	0.308631
		23204	12.5476
		51329	11.2793
		10550	11.771
		151188	8.25352
		84100	5.93096
		127829	10.4781
		55207	10.8589
		132946	3.60009
		83787	9.36063
		55156	8.89585
		84071	5.27627
		219681	2.92866
		55130	1.70513
		79798	8.31864
		93436	9.04138
		79637	8.5921
		25852	9.32631
		80210	8.39886
		51309	8.34193
		9823	9.30825
		51566	10.5648
		64860	8.21234
		54470	7.85335
		387715	0.32805
		9915	8.5791
		56938	7.61173
		406	7.79749
		405	10.2002
		10552	11.3925
		10095	12.5707
		10109	12.6545
		10094	12.1264
		10093	11.9587
		81873	9.99098
		10092	12.2214
		84517	5.22843
		10776	11.5171
		10777	0.765422
		407	0.20305
		408	8.68757
		409	9.69312
		92714	10.5521
		27106	10.7043
		57561	10.7891
		91947	9.73269
		645432	2.47939
		410	9.97951
		411	8.5551
		414	10.9074
		415	8.76624
		416	0.596675
		22901	6.08419
		347527	1.02516
		340075	6.78555
		79642	7.26901
		153642	6.99984
		417	0.428637
		419	2.75941
		420	5.0593
		116969	3.08715
		9048	4.20632
		64801	8.30952
		421	8.39403
		170302	4.92904
		367	4.45843
		57412	6.55172
		427	11.7039
		653308	2.37386
		56624	2.30722
		79827	6.95331
		29065	0.100351
		50807	10.051
		8853	10.6645
		55616	8.90745
		136371	0.131859
		140456	0.0571558
		142689	2.2489
		79754	9.2468
		142686	3.44616
		142685	0.134089
		92591	4.366
		127247	0.0638275
		401036	0.0535744
		51665	8.92954
		51676	5.66264
		51130	7.9321
		51666	1.67112
		140458	0.687997
		140459	9.85282
		140460	8.44124
		140461	9.14017
		140462	6.51763
		51008	8.95132
		84164	10.4766
		10973	9.63801
		429	2.26342
		430	4.69005
		56676	0.802088
		121549	0.607409
		25842	8.17347
		55723	7.85834
		100126270	0.468512
		432	4.98478
		433	3.55415
		55870	10.5958
		9070	9.85908
		434	0.923048
		435	10.3554
		8623	9.4223
		438	0.914853
		439	10.2947
		54529	9.63594
		440	9.15675
		443	4.03426
		554235	2.27197
		374569	1.67805
		253982	8.52344
		57168	8.35243
		444	12.1087
		259266	7.66717
		54829	10.5763
		151516	5.54756
		79058	8.79372
		80150	8.3777
		445	11.6825
		28990	7.40057
		431705	0.749248
		460	4.12205
		23245	6.24713
		171023	10.6035
		55252	8.58659
		80816	4.83736
		136991	0.0407185
		84896	9.94489
		54454	8.17668
		29028	8.81866
		55210	9.33804
		83858	8.62067
		219293	6.61162
		79915	5.82797
		85300	3.79078
		11101	7.35147
		466	8.55271
		1386	8.53054
		467	9.69224
		468	12.6258
		22809	9.66072
		1388	11.1249
		22926	10.3845
		80063	7.45678
		55729	9.32083
		11016	10.2791
		83734	6.48655
		9140	9.09658
		55054	9.71767
		89849	8.64826
		23130	9.78811
		55102	9.64946
		64422	9.6471
		115201	8.29053
		23192	10.1413
		84938	7.25245
		84971	8.73238
		9474	9.44675
		10533	9.71807
		79065	10.7484
		285973	6.30798
		80162	10.4409
		471	10.7259
		51062	7.64716
		64225	9.65413
		25923	8.67874
		23300	10.1481
		472	9.90094
		1822	11.9312
		474	1.21361
		220202	1.6123
		84913	6.82492
		475	9.64193
		57194	8.37764
		23120	8.84833
		57205	9.05736
		23250	10.7762
		23200	10.6352
		286410	8.56952
		479	0.581608
		57130	10.7293
		23400	10.3543
		79572	11.0544
		84239	6.02303
		344905	0.655294
		476	14.6076
		477	5.30749
		478	5.48063
		480	1.05039
		481	13.2602
		482	5.978
		483	11.0535
		23439	0.0559523
		487	3.21209
		488	12.5865
		489	11.4445
		490	10.0828
		491	3.09899
		492	1.55072
		493	11.8273
		27032	11.3141
		9914	8.42524
		495	0.737634
		496	0.336827
		498	12.6242
		506	13.236
		509	11.5188
		513	10.1624
		432369	5.19435
		514	12.3134
		515	11.1115
		516	9.69783
		517	12.1589
		518	11.4467
		10476	10.9901
		521	10.5175
		9551	10.7432
		522	10.3488
		267020	0.572283
		10632	11.3839
		539	11.1391
		55101	9.57981
		27109	6.60547
		92270	5.08323
		537	12.013
		10159	11.7005
		535	10.7018
		23545	8.78666
		50617	2.08276
		533	11.3561
		527	11.7187
		9114	11.2257
		245972	4.2976
		8992	11.8336
		155066	9.35757
		523	10.6156
		525	4.64087
		526	11.1555
		528	10.3167
		245973	6.18509
		51382	10.4303
		529	11.2062
		90423	5.42283
		9296	10.933
		9550	11.0491
		534	4.36498
		127124	0.136136
		51606	9.99794
		538	8.57048
		540	8.05152
		10396	8.8649
		51761	3.65018
		5205	10.5393
		57198	9.76961
		148229	5.80284
		79895	6.10067
		158381	5.30232
		10079	11.4817
		374868	8.60387
		64756	9.49373
		91647	7.94004
		89978	6.62359
		93974	10.7076
		84126	7.42172
		26033	4.84349
		8455	10.5286
		546	10.4246
		545	9.3124
		25814	10.6026
		342371	10.0759
		6310	9.98415
		11273	11.3412
		6311	9.57727
		92552	0.0161319
		4287	8.56741
		222255	7.49725
		127002	6.36599
		552889	11.2838
		56970	10.6023
		6314	9.08253
		6315	0.124846
		549	7.98032
		550	11.5521
		54998	10.446
		6791	3.24409
		6790	7.67298
		9212	6.7489
		6795	3.86789
		26053	9.05446
		57099	8.15837
		10677	6.59099
		23080	8.40176
		60370	8.68075
		552	4.49954
		553	2.045
		554	3.69336
		551	0.00848599
		158833	0.150542
		158835	0.27868
		8312	9.96521
		8313	8.68709
		558	10.6049
		563	9.79846
		22994	8.28471
		64343	9.68544
		51582	11.6744
		566	1.6398
		567	15.9092
		8706	8.33414
		148789	9.17967
		8708	1.21183
		8707	4.97953
		8705	8.55789
		10317	7.67296
		126792	9.18152
		145173	7.91614
		27087	4.28715
		135152	3.32982
		26229	9.86312
		11041	8.99408
		10678	9.59693
		10331	10.6641
		79369	3.24771
		84002	9.56061
		192134	5.20684
		93010	10.0147
		374907	6.90669
		84752	8.95148
		146712	6.90326
		2583	6.0788
		124872	1.22523
		283358	9.46975
		338707	5.67243
		2683	12.0811
		8704	10.2068
		8703	9.98273
		8702	10.4393
		9334	11.4637
		9331	6.98164
		11285	9.42629
		27077	7.23488
		80776	6.89237
		79870	5.84975
		570	6.27573
		23621	10.4147
		25825	11.6147
		571	9.98073
		60468	6.87905
		572	9.8711
		573	10.7786
		9532	7.4285
		9531	10.4977
		9530	7.01634
		9529	10.2061
		85319	1.53248
		574	0.0527406
		57597	8.77518
		22893	9.68013
		575	4.91829
		576	7.12126
		577	3.87673
		55971	11.1602
		80115	9.02982
		10458	10.2724
		8938	8.58677
		578	9.45771
		25805	8.37902
		8815	11.0703
		140836	0.448369
		55024	7.23932
		54971	7.91282
		8314	10.5991
		580	5.55672
		56751	0.442718
		343472	0.0901642
		56033	3.37772
		8538	7.8065
		317716	0.0953815
		10409	9.38791
		7919	12.2282
		84726	11.8761
		23215	11.9008
		7916	12.3184
		7917	12.0061
		7918	8.60104
		7920	10.207
		116071	7.76235
		55509	5.67354
		10538	7.98473
		581	10.1517
		11177	9.91189
		9031	10.9309
		11176	11.3298
		29994	9.67189
		27113	8.17027
		8424	3.65572
		79738	7.98211
		166379	7.21092
		582	9.44914
		583	9.47997
		585	8.3876
		129880	7.4411
		55212	7.82341
		27241	8.0201
		56987	10.4324
		4059	11.0129
		63827	4.35943
		55973	9.83698
		10134	12.5028
		9564	11.4595
		8412	9.42533
		400500	0.162389
		8537	9.74517
		10286	9.15973
		54828	8.8143
		55653	10.1739
		586	9.44147
		587	9.31782
		56647	9.80203
		144233	7.1301
		590	5.32126
		593	9.81571
		594	8.01072
		10295	10.0566
		8915	9.43513
		53335	6.21788
		64919	7.31933
		597	6.86208
		10017	2.61413
		10018	9.42952
		83596	8.0418
		23786	10.0127
		79370	6.72068
		440603	9.08946
		598	12.2447
		599	10.3313
		596	7.97706
		602	10.4453
		255877	8.32335
		604	10.2787
		605	8.72043
		9275	10.2259
		9274	9.68007
		606	1.40114
		283149	11.2881
		607	9.46572
		9774	11.1965
		53630	5.59625
		83875	5.80708
		63035	8.65565
		286554	1.24855
		54880	9.62382
		613	11.2263
		617	8.52858
		618	0.0182066
		622	8.43261
		56898	9.50603
		623	6.22155
		624	9.14731
		497258	5.37744
		627	4.63207
		55814	9.33927
		146227	6.79787
		8678	10.7456
		57596	5.45701
		139105	0.162382
		57673	6.74878
		389206	2.59841
		79656	5.88614
		221336	5.70473
		222389	8.61999
		7439	5.55322
		54831	0.534193
		144453	2.54903
		266675	4.20223
		51272	10.9774
		10282	8.82952
		100128327	0.747958
		55859	7.1798
		84707	7.47654
		56271	9.01582
		340542	6.57836
		497634	0.00380504
		51283	10.7431
		631	5.65125
		8419	1.20695
		632	5.14553
		633	14.4017
		168620	3.65268
		80823	6.6515
		27319	5.73206
		128408	0.0104656
		8553	12.9443
		79365	10.1542
		23743	6.09326
		635	1.72619
		80114	8.14384
		636	7.44275
		23299	9.70557
		637	9.44021
		638	8.22652
		274	10.0785
		51411	7.47569
		55909	9.33797
		329	10.4147
		330	10.5182
		332	7.00724
		57448	10.7927
		79444	5.05959
		112401	0.00892048
		54841	8.80741
		10904	10.8759
		414899	0.104548
		640	4.35698
		642	9.43836
		641	6.4169
		29760	8.16619
		2647	10.4051
		282991	9.43395
		388552	8.54431
		644	9.5027
		645	10.3776
		8548	9.03904
		90427	9.2444
		648	10.2201
		27302	0.0693477
		9210	0.0386804
		649	10.5153
		55589	7.83531
		650	9.00006
		651	4.07777
		652	9.35016
		653	4.07914
		654	6.07917
		655	6.86585
		353500	9.11464
		656	6.92959
		168667	3.37435
		657	8.73811
		658	6.5386
		659	11.3485
		729096	4.50723
		399761	6.20097
		9790	10.3325
		660	5.71672
		646	1.98615
		54796	8.03882
		662	7.59466
		663	9.55605
		665	11.0095
		664	8.84825
		149428	3.07337
		91653	9.57549
		259282	10.0304
		91272	9.47919
		666	10.003
		51027	7.68095
		552900	10.2064
		388962	7.72709
		66037	0.217279
		23246	8.03479
		60467	0.0516489
		669	8.91636
		670	8.13799
		80341	0.704078
		254240	0.296782
		128859	0.0422293
		671	2.54963
		10380	9.60788
		2186	10.4228
		9083	0.0179483
		673	6.95316
		8315	8.97005
		672	7.62159
		675	6.12272
		79184	8.91227
		23774	9.83126
		6046	12.1566
		8019	9.87637
		23476	10.6558
		23629	0.641518
		29117	10.0988
		10902	9.79832
		65980	9.55171
		676	0.252909
		286076	2.54642
		9577	9.23836
		2972	9.28311
		55290	8.29045
		140707	6.85249
		25798	11.0581
		83990	4.96023
		55299	9.18116
		84312	7.21989
		25855	10.0284
		51660	8.7954
		25874	9.83578
		7862	9.05073
		27154	9.65425
		680	1.41142
		84446	6.36924
		9024	4.86566
		54014	10.0505
		254065	7.3644
		26580	10.8542
		55108	10.818
		682	13.4539
		7809	0.545583
		8927	5.66474
		100131137	0.00398495
		54836	8.7746
		683	7.34958
		684	11.3627
		390259	0.0405872
		9044	9.60768
		84280	9.51102
		121551	6.10248
		84464	7.77227
		118663	3.91544
		388419	1.91152
		643376	1.10128
		149478	5.36198
		53339	10.4276
		55643	10.8664
		22903	9.75267
		90135	9.44183
		55727	9.66222
		284697	2.5633
		114781	8.92563
		685	4.54663
		686	8.68955
		690	0.124079
		91408	9.39162
		689	12.9281
		694	12.0962
		7832	11.1917
		10950	9.11191
		54766	0.146161
		695	7.28904
		151888	4.05771
		696	1.26169
		11120	9.5524
		10385	8.16895
		54718	4.80053
		11119	9.67783
		11118	10.0682
		10384	9.0575
		56244	0.177362
		10917	3.33008
		79908	5.966
		153579	6.92046
		8945	9.02898
		701	7.27374
		699	7.52571
		9184	10.6317
		84811	8.74514
		8896	10.3189
		11149	5.84098
		705	8.5752
		9256	8.05211
		9689	11.8466
		28969	10.1976
		414152	3.72156
		219621	3.3333
		414235	6.34838
		11067	12.3567
		55853	3.57361
		221060	2.29854
		387638	0.119419
		399726	4.73154
		10974	9.23209
		55088	8.89979
		79892	10.4198
		83938	5.99876
		399814	0.122367
		387718	0.00597124
		282969	7.20261
		170371	4.37472
		142827	0.438272
		26148	6.6692
		100127889	0.650854
		26098	8.2024
		387640	3.33761
		54906	10.127
		220979	5.94165
		54838	11.0311
		219793	0.325782
		27291	8.58937
		56652	8.14094
		119032	8.95581
		219738	7.07351
		283025	0.0280073
		100131213	5.51683
		143384	10.2404
		254427	7.97606
		118924	8.26777
		645528	0.541317
		282966	0.122534
		64115	10.6599
		414236	4.29573
		80195	8.84106
		84293	10.3816
		414157	0.670501
		256815	1.66832
		79741	2.95601
		118461	0.413255
		196740	8.89251
		90271	6.27327
		79591	9.39492
		119392	7.36786
		80217	4.54793
		79949	9.28263
		143379	1.12218
		63877	9.11169
		80007	7.41298
		118611	1.07973
		170393	1.6843
		255352	2.37736
		79946	4.43685
		374355	0.0613216
		387695	0.935719
		746	10.4963
		56673	0.944129
		56672	8.40478
		64776	8.04132
		25858	1.26809
		29125	3.73158
		53838	10.1075
		738	11.0528
		56946	8.14771
		280636	9.9264
		349633	0.311942
		256329	5.91425
		283303	0.071908
		143501	0
		25758	7.85665
		160298	1.03545
		219833	5.91131
		120534	8.8303
		79081	9.36598
		79096	9.26644
		25906	8.77198
		91894	7.96832
		341032	5.02467
		28970	9.26406
		55216	9.34172
		10944	11.3554
		55004	10.8063
		79684	7.85077
		79864	6.81038
		283197	0.00719228
		160140	2.52751
		220004	4.43827
		28971	8.03152
		83638	9.84537
		85016	5.60246
		54494	7.673
		51501	8.86418
		119710	7.23602
		56935	8.93965
		79703	8.31158
		220042	5.58365
		790955	8.36755
		144097	8.7029
		283129	0.872642
		254439	4.4836
		399947	1.88595
		399949	1.49994
		387804	2.18569
		399948	7.71415
		120376	6.98575
		143678	0.07833
		65998	8.79354
		745	11.6139
		60314	9.62548
		55726	8.75215
		196477	0.03776
		90488	10.2262
		29902	5.91246
		84190	6.32262
		283460	5.80453
		91298	8.09086
		83695	9.07688
		84915	6.69481
		55196	10.4938
		283422	7.1671
		80763	0.800107
		283461	0.136461
		54934	8.82206
		374470	1.15649
		64897	7.75848
		60673	10.1032
		121053	7.43197
		51275	8.45524
		55010	6.17341
		79794	8.98762
		57102	8.28515
		160419	0.219293
		283450	10.0521
		84934	8.54459
		196500	5.62239
		121273	0.69361
		115749	1.73334
		113246	10.6342
		120939	3.93791
		57103	8.27701
		144608	4.29241
		283416	3.73297
		84987	9.33484
		374467	1.6452
		91574	8.09725
		144577	6.42881
		387856	6.18666
		440087	4.22473
		341346	2.90021
		728858	0.623671
		254013	5.52531
		728568	6.72389
		338809	1.95296
		387882	10.0955
		400073	7.08727
		196415	0.253653
		28984	8.99482
		121793	1.69713
		80183	6.50533
		57213	8.16381
		80209	9.56873
		122046	1.06984
		93081	6.68314
		122258	0.00278576
		283487	6.51536
		144809	1.98739
		144811	8.18282
		84935	8.08232
		79866	7.09183
		400165	0.379974
		400120	3.21252
		440145	8.47992
		728591	1.24562
		196541	0.306582
		54916	8.8108
		55051	8.11979
		55172	7.93513
		55195	7.51286
		55320	8.57818
		26175	8.2554
		55237	1.98629
		55668	7.41499
		55017	10.0229
		112487	7.63164
		84837	6.75145
		51527	9.5175
		56967	8.61711
		64430	9.29233
		79609	7.25518
		79686	6.24514
		84520	7.67572
		90141	5.91657
		145508	5.95783
		171546	10.1196
		122945	2.64671
		112849	6.50718
		84334	8.88477
		81892	9.1566
		80017	9.67222
		56936	0.403389
		414767	0.0218747
		145497	0.674773
		51637	11.0631
		55449	8.76582
		79697	8.02561
		161394	4.19958
		643382	4.89262
		283598	0.00244556
		283579	0.630861
		112752	8.30443
		400258	1.94421
		400223	5.65374
		283551	2.89537
		196913	0.17769
		650662	2.72777
		280655	2.32146
		11161	10.0538
		161424	7.90093
		387978	0.0365361
		122525	6.6732
		9556	9.9487
		100129075	5.0507
		645687	2.99382
		145407	6.69524
		317761	0.362035
		91748	10.0834
		80127	6.98458
		256369	0.0480392
		161176	5.13315
		64207	9.92757
		145376	6.16915
		440184	0.269241
		388011	3.54595
		283600	1.23085
		283601	0.0797164
		145200	4.08075
		91828	6.67567
		122616	8.03629
		283643	7.71487
		283592	0.0543524
		60686	7.93169
		57184	9.9977
		283651	5.77183
		90417	7.48659
		56851	10.2692
		161502	1.15903
		123591	4.23551
		80035	2.31962
		79768	8.53559
		23742	0.727844
		145858	0.166373
		196951	3.96109
		80072	3.76688
		283687	5.82043
		348110	8.23787
		56905	10.1543
		123207	7.8594
		84529	7.27426
		90381	5.93558
		145645	0.0556547
		81556	9.76019
		84419	9.92592
		414926	0.286112
		196968	2.81997
		388115	10.0977
		400359	0.559829
		400360	1.09908
		256646	1.18153
		644809	3.15376
		90416	8.83266
		390637	5.7046
		388135	5.35879
		81698	0.455041
		283677	0.124369
		145853	6.86771
		643338	5.97144
		25764	9.73385
		146325	0.568629
		84326	9.35349
		750	1.94807
		115939	9.94623
		89927	9.31411
		123775	5.41918
		84080	8.92745
		730094	8.3144
		79447	9.68728
		283897	6.66629
		124045	7.3305
		79650	10.0602
		64755	11.1615
		80178	5.59865
		29965	9.18163
		56942	8.66315
		57020	9.85739
		123811	9.15788
		79091	7.43324
		80262	8.69202
		146562	3.60777
		29035	10.1157
		254528	0.527069
		404550	5.49272
		116028	7.4291
		123970	0.0271015
		283870	4.97279
		9605	9.11677
		29105	9.02657
		283860	0.909233
		162083	0.352663
		388284	6.05299
		388272	6.82701
		400506	8.4222
		146556	6.15633
		646174	0.143804
		283951	7.6582
		146378	0.154056
		90835	5.91209
		388327	5.97023
		79701	8.58422
		400591	0.541003
[truncated: 18,531 more rows]

## Sheet: Fig.5f
EntrezGeneID	gamma	ductal	endothelial
5539	0.287161	-0.181993	0.134594
3880	0.0587244	0.596278	0.0156455
5175	0.0650973	-0.462428	0.650599
