# Supplementary material for: A pan-tissue DNA methylation atlas enables in silico decomposition of human tissue methylomes at cell-type resolution
Source: Nat Methods. 2022 Mar 11;19(3):296–306. doi: 10.1038/s41592-022-01412-7 (PMC8916958; doi:10.1038/s41592-022-01412-7)
Supplement: Source Data Fig. 6 — Summary statistics source data. [file 41592_2022_1412_MOESM11_ESM.xlsx]

## Sheet: Fig6b
EpiSCORE fraction of scRNAseq respiratory epithelium samples
	Basal	Fib	Gland	Macro	NeuIm	NeuMa	Peri	Plasma	Tcell
AAACCTGAGGTGCACA-1	4.27896e-07	0	0	4.4156e-05	6.23022e-08	1.21263e-07	2.52161e-07	9.58931e-07	0.999954
AAACCTGCAAGGTGTG-1	0.91781	0	0.00115754	0	0.0453185	0	0.035714	0	0
AAACCTGCAGGCGATA-1	0.000100201	1.74582e-05	1.97393e-05	0	1.08064e-05	0	0.999852	0	0
AAACCTGTCAGCCTAA-1	0.921633	0	0.0576263	0	0.0207411	0	0	0	0
AAACCTGTCATGCATG-1	0.881155	0	0.100758	0	0.0180877	0	0	0	0
AAACGGGGTAACGTTC-1	4.32952e-13	1.60891e-13	1.23855e-12	2.2286e-13	1.97327e-13	4.65911e-14	1	3.45531e-13	8.54957e-14
AAACGGGGTAAGTGGC-1	2.02202e-32	0	1.59147e-32	8.01559e-23	6.80847e-33	7.63177e-33	1	6.98545e-33	0
AAACGGGGTCGATTGT-1	0.999696	0	0.000284095	0	6.9143e-07	0	0	1.87969e-05	0
AAACGGGGTTACGACT-1	0.947695	0	0.0385272	0	0.0090452	0	0.00473268	0	0
AAACGGGGTTCCACGG-1	0.884631	0	0.115369	0	0	0	0	0	0
AAACGGGTCAGCGATT-1	0.951957	0	0.0480428	0	0	0	0	0	0
AAACGGGTCCAAACTG-1	4.00514e-07	1.85104e-05	1.958e-07	1.03344e-06	9.79153e-08	2.51013e-08	0.99998	3.40705e-08	0
AAAGATGAGCGTGAGT-1	0.805842	0	0.130783	0.0406533	0.0210071	0	0.00171415	0	0
AAAGATGAGCTGAAAT-1	0.859027	0	0.126337	0	0.0146363	0	0	0	0
AAAGATGAGGCAATTA-1	0.892337	0	0.0806313	0	0.0150196	0.0120116	0	0	0
AAAGATGAGTGGGATC-1	0.998666	0	0.00132257	0	1.02361e-05	0	8.0467e-07	0	0
AAAGATGAGTGTACTC-1	1	0	1.9784e-32	0	0	2.28283e-32	0	0	7.00284e-31
AAAGATGAGTGTTGAA-1	0.85824	0	0.0762147	0	0.0377641	0	0.0277808	0	0
AAAGATGCACTTCGAA-1	2.34505e-07	2.8915e-08	4.00262e-07	0.999926	1.24509e-07	5.90336e-08	2.80316e-06	1.21734e-05	5.80996e-05
AAAGATGGTAAACACA-1	0.999697	0	3.57777e-06	0	0.000134972	0	0.000164479	0	0
AAAGATGGTACACCGC-1	2.31555e-12	1	5.77832e-14	0	0	3.5316e-13	1.62081e-13	1.5155e-13	0
AAAGATGGTTACGCGC-1	0.861812	0	0.115138	0	0.0230505	0	0	0	0
AAAGATGGTTTCCACC-1	0.916322	0	0	0	0.0201121	0	0.0635664	0	0
AAAGATGTCCTGTAGA-1	0.999049	0	0.000853168	0	4.17188e-05	0	4.91523e-05	6.81279e-06	0
AAAGCAAAGAAGAAGC-1	0.78804	0	0.211948	0	0	1.25498e-05	0	0	0
AAAGCAAAGAGCAATT-1	0.999983	0	1.74331e-05	0	0	0	0	0	0
AAAGCAAAGGCACATG-1	0.848179	0	0.0630994	0	0.0366141	0	0.0398329	0.0122741	0
AAAGCAACAGCGATCC-1	0.84246	0	0.130891	0	0.0209291	0	0.00571953	0	0
AAAGCAACATGGATGG-1	0.907732	0	0.0922678	0	0	0	0	0	0
AAAGCAAGTGGTTTCA-1	0.999917	0	6.52214e-05	0	1.62888e-05	1.31644e-06	0	0	0
AAAGCAAGTTATCCGA-1	0.99998	0	0	0	1.27087e-05	0	7.66396e-06	0	0
AAAGCAATCAGTTAGC-1	0.0989342	0.0219653	0.0412807	0.0350793	0.321507	0.362595	0.0641304	0.0335976	0.0209109
AAAGCAATCCATGCTC-1	0.999926	0	2.89466e-05	0	5.26128e-07	9.80038e-06	3.44083e-05	0	0
AAAGCAATCCTTTCGG-1	0.880085	0	0.0617724	0	0.00779747	0	0.0385289	0.0118163	0
AAAGCAATCGCCAGCA-1	3.72125e-17	2.35497e-17	2.89624e-13	1.29228e-12	4.35164e-17	0	1	5.64326e-17	0
AAAGTAGGTGCAGACA-1	1.37068e-10	2.85966e-11	6.06136e-10	0.99976	5.47683e-11	8.0125e-12	8.35686e-11	3.70553e-08	0.000239625
AAAGTAGGTTGGGACA-1	1	1.33431e-11	3.53357e-10	0	3.87815e-11	0	9.47267e-11	1.25195e-11	0
AAAGTAGTCGGCTTGG-1	0.999917	5.86328e-08	0	0	3.48376e-05	0	4.77703e-05	0	0
AAAGTAGTCGTCACGG-1	0.997482	0	0.00251118	0	6.49592e-06	0	0	0	0
AAAGTAGTCGTCCGTT-1	1.29791e-11	1	3.71718e-14	0	1.12661e-13	3.79303e-14	2.13968e-13	8.06292e-14	0
AAATGCCAGATCGATA-1	0.999363	0	0.000557532	0	7.9238e-05	0	0	0	0
AAATGCCCAAGTTGTC-1	7.30659e-10	0	0	1.40399e-05	1.08808e-09	0	2.48605e-09	1.25261e-09	0.999986
AAATGCCCATATACCG-1	0.993723	0	0.00503425	0	0.00124311	0	0	0	0
AAATGCCGTGATGTCT-1	0.854735	0	0.126313	0	0.00650098	0	0	0.0124515	0
AAATGCCGTGTGAATA-1	0.86789	0	0.118222	0	0	0.0138882	0	0	0
AAATGCCGTTCCACGG-1	0	0	0	0	2.49044e-10	0	0	0	1
AAATGCCTCAACGGGA-1	2.0056e-05	4.54734e-06	0	0	6.72793e-06	0	0.999959	9.41228e-06	0
AAATGCCTCCGGGTGT-1	0.999856	0	0	0	3.81765e-05	0	0.000106213	0	0
AAATGCCTCGCATGAT-1	0.926997	0.00334897	0	0	0.00456839	0	0.0650858	0	0
AAATGCCTCTCAAACG-1	0.850633	0	0.101724	0	0.0414014	0	0.00624129	0	0
AACACGTAGCATGGCA-1	0.996612	0	0.00332769	0	0	6.06133e-05	0	0	0
AACACGTAGTGACATA-1	0.999955	0	3.24256e-05	0	4.69069e-06	0	8.13875e-06	0	0
AACCATGAGCTTTGGT-1	0.0758775	0	0.00428526	0.0100277	0	0.0109085	0.881771	0.0171298	0
AACCATGCAAAGAATC-1	0.999383	0	0.00040977	0	0.000207552	0	0	0	0
AACCATGCAAGAAGAG-1	0.837722	0	0.0940978	0	0.0469485	0	0.0212321	0	0
AACCATGCAGATCCAT-1	8.8696e-05	0.999854	4.852e-05	0	8.87398e-07	5.44806e-07	1.14981e-06	6.11099e-06	0
AACCATGGTCTCACCT-1	0.999996	0	0	0	3.50244e-06	0	0	0	0
AACCATGGTGTTAAGA-1	0.81815	0	0.135378	0	0.0464711	0	0	0	0
AACCATGTCAATCACG-1	0.802868	0	0.18623	0	0.0109011	0	0	0	0
AACCGCGGTATTAGCC-1	0.999946	0	0	0	1.69803e-05	0	3.72368e-05	0	0
AACCGCGGTGAGGGTT-1	1	1.37935e-09	1.10746e-12	0	1.49573e-12	0	5.12311e-12	1.48342e-12	2.61186e-13
AACCGCGTCTAACCGA-1	8.0738e-214	1	5.71961e-191	9.09735e-215	3.56973e-214	0	5.33288e-214	9.70093e-214	0
AACGTTGAGCAACGGT-1	0.999687	0	0.00031319	0	0	0	0	0	0
AACGTTGCATAGGATA-1	2.36912e-22	0	2.15152e-23	0	0	4.82543e-24	4.47553e-23	1.4013e-17	1
AACGTTGGTAGCTGCC-1	8.66353e-18	0	1	0	0	0	0	7.97914e-19	0
AACGTTGGTCTGCCAG-1	1	1.1139e-08	1.61855e-08	0	6.86476e-09	0	1.36323e-08	2.30021e-08	1.5143e-12
AACGTTGGTGTATGGG-1	0.856107	0	0.143893	0	0	0	0	0	0
AACGTTGTCATCTGTT-1	6.71853e-06	0.999936	0	0	2.03659e-06	0	8.24674e-07	5.48941e-05	0
AACTCAGAGATATGCA-1	0.999924	0	2.56221e-05	0	8.83737e-06	0	2.74314e-05	1.43662e-05	0
AACTCAGCAAGACGTG-1	1.34903e-11	3.78188e-12	1.29253e-11	9.08153e-12	2.53899e-12	0	1	0	0
AACTCAGCAATAGAGT-1	0.941568	0	0.00279516	0	0.0556367	0	0	0	0
AACTCAGCATCAGTCA-1	1.00706e-11	1	2.84482e-12	0	4.00992e-13	6.63899e-13	2.8771e-12	3.55123e-13	0
AACTCAGGTGAGCGAT-1	1	0	7.3974e-08	0	2.41872e-08	0	1.43996e-08	0	0
AACTCAGTCTGCGTAA-1	0.799713	0	0.143311	0	0.0394536	0	0.0175225	0	0
AACTCCCAGACGCACA-1	0.843982	0	0.156018	0	0	0	0	0	0
AACTCCCAGCACAGGT-1	1.24088e-06	6.62186e-08	0	0.605848	6.29422e-07	1.29151e-07	1.15877e-06	0.228311	0.165838
AACTCCCAGTAGCGGT-1	0.999998	0	6.73476e-08	0	2.35174e-06	0	0	0	0
AACTCCCCAAGCCATT-1	0.920515	0	0.0550427	0	0.00813957	0	0.0163024	0	0
AACTCCCCATGTCTCC-1	0.939993	0	0.0492933	0	0.00871756	0.0019965	0	0	0
AACTCCCGTGGTCCGT-1	0.781502	0	0.167967	0	0.0144413	0	0.0360892	0	0
AACTCCCGTTTCGCTC-1	0	0	1	2.14491e-55	9.01418e-56	0	1.48512e-55	0	0
AACTCCCTCAACGGGA-1	0.787185	0	0.13053	0	0.0636253	0	0	0.01866	0
AACTCCCTCAGAAATG-1	0.999572	1.70786e-06	0.00031508	0	2.37955e-05	1.75917e-06	2.23593e-05	6.2663e-05	8.67199e-07
AACTCCCTCTCTAAGG-1	0.806588	0	0.135639	0	0.0577731	0	0	0	0
AACTCTTAGCAACGGT-1	0.945251	0	0.0481172	0	0.00646443	0	0.000167644	0	0
AACTCTTAGCGATTCT-1	0.951558	0	0.0210668	0	0.0273748	0	0	0	0
AACTCTTAGGCCCGTT-1	5.7314e-13	1	2.0338e-14	2.23651e-15	7.48776e-15	2.14088e-15	1.7755e-14	1.91008e-09	3.03592e-15
AACTCTTAGTGGAGAA-1	0.999981	0	1.38912e-05	0	2.2919e-06	0	2.80015e-06	0	0
AACTCTTCAAGCCATT-1	0.721427	0	0.221567	0	0.0276178	0	0.0058368	0.0235513	0
AACTCTTCACACAGAG-1	4.50015e-05	0	7.93782e-06	0.999782	2.16164e-05	0	9.16821e-06	9.07285e-05	4.31802e-05
AACTCTTCACCCAGTG-1	3.9876e-50	1	0	0	0	6.96347e-50	1.87711e-49	5.10962e-50	0
AACTCTTCAGGATTGG-1	0.999912	0	8.75927e-05	0	0	0	0	0	0
AACTCTTGTATAGGGC-1	4.03553e-07	0	0	7.17821e-07	2.08774e-07	1.11819e-07	2.79812e-07	1.85552e-06	0.999996
AACTCTTGTTATCCGA-1	0.902969	0	0.0785794	0	0.0124093	0	0.00604196	0	0
AACTCTTTCTATCCTA-1	2.71429e-05	0.999608	0	0	5.4109e-05	2.40864e-05	0.00025019	0	3.61957e-05
AACTCTTTCTTATCTG-1	3.55507e-17	0	0	3.38154e-15	1.07475e-17	3.07585e-18	2.90617e-17	0	1
AACTGGTCAATAAGCA-1	1	0	1.24353e-07	5.18025e-11	8.63228e-11	0	1.60951e-10	3.64608e-11	0
AACTGGTCAGACGTAG-1	0.963704	0	0.0359022	0	0.000263223	0	0.000130357	0	0
AACTGGTGTGTGACCC-1	0.02073	0	0	0.00470731	0.0116608	0	0.958314	0.00458748	0
AACTGGTGTGTTTGGT-1	0.999997	0	5.09849e-07	0	2.33506e-06	0	0	0	0
AACTGGTTCAGTCAGT-1	0.762706	0	0.168444	0	0.0506575	0	0.0181929	0	0
AACTGGTTCATGCAAC-1	7.8398e-07	1.30716e-07	6.88116e-08	7.97677e-06	1.6816e-07	1.9243e-08	5.04272e-07	6.47569e-06	0.999984
AACTTTCAGCAGCCTC-1	0.899687	0	0.0344345	0	0.0658786	0	0	0	0
AACTTTCAGGCAGTCA-1	3.21639e-06	0.999997	0	2.26415e-08	0	9.97939e-08	0	0	0
AACTTTCAGGGTCGAT-1	1.43205e-11	1.14167e-15	2.36434e-16	2.21737e-14	1.07335e-15	0	1	0	0
AACTTTCAGTCAAGGC-1	3.68355e-18	1.78432e-19	1.26144e-18	0.999478	4.75034e-19	1.22785e-18	3.73065e-15	1.82964e-16	0.000522185
AACTTTCCAATGTAAG-1	0.997283	0	0.00271722	0	0	0	0	0	0
AACTTTCCACTATCTT-1	0.883703	0	0.0476364	0	0.041706	0	0.0269547	0	0
AACTTTCCAGGCTCAC-1	0.999966	0	0	0	1.93106e-05	0	1.43115e-05	0	0
AACTTTCCATAGACTC-1	0.913713	0	0.0525626	0	0.0307736	0	0.00295122	0	0
AACTTTCGTTGATTGC-1	0.992926	0	0.00707421	0	0	0	0	0	0
AAGACCTAGCATGGCA-1	0.99971	0	0.000138596	0	4.53917e-05	2.05178e-05	7.70978e-05	8.86401e-06	0
AAGACCTAGTAGTGCG-1	0.999889	0	0	0	0	0	0.000110727	0	0
AAGACCTCATCCGGGT-1	0	1.61183e-103	5.78063e-115	7.56336e-86	0	3.78825e-116	1	1.66219e-116	3.06244e-116
AAGACCTGTAAGTGTA-1	0.999895	0	4.20914e-05	0	8.00595e-06	0	3.40341e-05	1.87478e-05	2.24888e-06
AAGACCTTCCAGAAGG-1	0.958705	0	0.0301866	0	0.002199	0	0.000835531	0.00807363	0
AAGCCGCAGGTAAACT-1	4.36895e-19	0	5.23266e-15	4.64575e-17	1.68735e-18	0	3.95509e-18	0	1
AAGCCGCTCCACTGGG-1	0.999516	0	0.000472444	1.82167e-07	8.0204e-06	0	3.39907e-06	0	0
AAGCCGCTCCGCGTTT-1	5.39325e-15	2.35066e-16	8.25391e-13	4.68357e-13	3.47399e-15	2.68225e-15	1	4.57983e-16	0
AAGGAGCAGGAGCGTT-1	0.860394	0	0.101581	0	0.038025	0	0	0	0
AAGGAGCCAACGCACC-1	0.999982	0	1.28472e-05	0	0	1.4645e-07	4.86372e-06	0	0
AAGGAGCCACCTCGGA-1	0.999956	0	0	0	1.12429e-05	1.65244e-05	1.65807e-05	0	0
AAGGAGCGTAGCCTAT-1	0.910127	0	0.0781348	0	0.00788689	0	0.00385129	0	0
AAGGAGCGTATGAAAC-1	0.999991	0	6.94741e-06	0	2.5049e-06	0	0	0	0
AAGGAGCGTCGCGTGT-1	1	8.30339e-08	0	0	1.02275e-07	0	2.07453e-07	3.59127e-08	0
AAGGAGCGTGAAGGCT-1	0.999936	3.96584e-05	0	0	2.04537e-05	3.85535e-06	0	0	0
AAGGAGCGTGAGGGAG-1	8.32569e-10	1.30448e-10	4.73914e-10	1	4.32554e-10	3.05802e-10	8.27962e-10	3.18482e-10	4.01072e-11
AAGGAGCGTGCGGTAA-1	0.789276	0	0.114601	0	0.0440097	0	0.0298504	0.0222627	0
AAGGAGCTCAGCGACC-1	1	0	0	0	0	0	0	0	0
AAGGAGCTCAGTCCCT-1	0.999959	0	1.85127e-05	0	1.49885e-05	0	7.18179e-06	0	0
AAGGAGCTCTAGAGTC-1	0	0	2.18466e-05	0	0	0	0.998855	0.00112299	0
AAGGAGCTCTTATCTG-1	1.67725e-06	9.51543e-06	5.27756e-07	3.03161e-06	4.61416e-07	1.52738e-07	0.999984	1.45367e-07	0
AAGGCAGAGAATGTTG-1	1.60248e-26	1.51223e-26	0	0	1.87815e-27	0	5.25126e-28	1.06605e-28	1
AAGGCAGAGCTCTCGG-1	7.58429e-83	1.45612e-83	1	2.08531e-84	4.78967e-83	2.30955e-84	4.19938e-83	7.92227e-84	1.03646e-83
AAGGCAGCAAGTAGTA-1	0.772086	0	0.18015	0	0.0394082	0	0	0.00835535	0
AAGGCAGGTAGCACGA-1	0.869297	0	0.0974124	0	0.033291	0	0	0	0
AAGGCAGGTCTTGCGG-1	0.999969	0	2.30735e-05	0	8.32422e-06	0	0	0	0
AAGGTTCAGCGGATCA-1	0.951748	0	0.0307906	0	0.0174618	0	0	0	0
AAGGTTCCACATCCGG-1	1.17984e-07	0	0	0	0	0	1	0	0
AAGGTTCGTAAACCTC-1	0.889562	0	0.0675768	0	0.0428609	0	0	0	0
AAGGTTCGTCAACATC-1	1.79505e-23	1.18856e-24	1.51611e-22	0	3.18231e-24	1.5737e-24	2.84248e-24	1	0
AAGGTTCGTCATCGGC-1	0	6.89183e-30	0	0	0	4.25592e-30	3.09159e-30	7.21427e-30	1
AAGGTTCGTGACTACT-1	1.24471e-06	8.86243e-08	4.78465e-06	0.00933595	2.33412e-06	3.26839e-07	0.990655	0	0
AAGGTTCTCATCGATG-1	0.93157	0	0.034771	0	0.019734	0	0.0139245	0	0
AAGGTTCTCGTCCGTT-1	0.813449	0	0.186551	0	0	0	0	0	0
AAGTCTGAGGCTCATT-1	1.34015e-06	0	5.38e-07	1.00949e-06	3.74549e-07	3.86897e-07	4.28383e-07	9.71038e-07	0.999995
AAGTCTGAGTGCCATT-1	8.77691e-08	0.0153129	2.76078e-08	6.64206e-09	1.56029e-08	3.06855e-09	0.984687	2.52502e-08	0
AAGTCTGCATTCCTCG-1	0.999605	0	0	0	0.000293709	0	0.000100928	0	0
AAGTCTGGTACACCGC-1	0.999999	5.59184e-07	5.99516e-08	0	1.64807e-07	7.60342e-10	2.89905e-07	0	3.41229e-08
AAGTCTGGTCTTTCAT-1	0.999147	0	0.000605733	0	0.000247533	0	0	0	0
AAGTCTGTCGGATGTT-1	5.91942e-12	0	0	1.50241e-13	0	0	2.68343e-12	0	1
AATCCAGAGCCGGTAA-1	4.90385e-10	0	1	0	4.11721e-15	3.80723e-15	1.04403e-14	7.04597e-15	6.8138e-16
AATCCAGAGCTAGGCA-1	1.56978e-06	0	0.99997	0	0	7.77299e-08	1.96202e-07	2.86074e-05	0
AATCCAGCAAACCTAC-1	0.999917	0	8.26158e-05	0	0	0	0	0	0
AATCCAGGTATTACCG-1	1	0	0	0	0	0	0	0	0
AATCCAGGTGGTAACG-1	1	0	5.18103e-08	0	8.97927e-12	0	1.20403e-11	0	0
AATCCAGTCTGGTGTA-1	0.00022424	0.999755	2.22071e-06	5.96772e-07	1.81595e-06	1.33468e-06	5.54819e-06	8.48053e-06	4.19008e-07
AATCGGTAGACTAGGC-1	0.999958	0	7.75888e-06	0	4.13742e-07	8.97433e-06	2.52313e-05	0	0
AATCGGTAGATGCCAG-1	0.0352182	0	0	0.0102055	0	0	0.954576	0	0
AATCGGTAGATGGCGT-1	0.999872	0	0.000115704	0	6.48971e-06	0	5.78042e-06	0	0
AATCGGTGTAGAAAGG-1	0.910893	0	0.0890927	0	6.89395e-06	0	6.91913e-06	0	0
AATCGGTTCTCCCTGA-1	0.871117	0	0.0816594	0	0.0390677	0	0.00815621	0	0
ACACCAACACCTCGTT-1	3.88661e-09	1.21952e-09	4.39237e-08	1	4.51879e-09	2.05475e-09	1.79901e-08	9.63452e-09	0
ACACCAAGTAGCTTGT-1	0.999912	8.80998e-05	3.1474e-09	0	2.39828e-09	8.60323e-10	1.05466e-08	5.43379e-10	9.02658e-10
ACACCAAGTTTGACAC-1	0.999993	0	6.94631e-06	0	0	0	0	0	0
ACACCAATCCTTGCCA-1	0.938323	0	0.0354848	0	0.0114512	0	0	0.014741	0
ACACCAATCTCCCTGA-1	3.9027e-07	1	7.53266e-10	0	5.8676e-10	0	0	7.16366e-10	7.95157e-11
ACACCAATCTCGATGA-1	6.53297e-07	0	0.999999	0	5.69665e-08	2.8557e-08	8.47981e-08	0	1.80837e-08
ACACCAATCTTAGAGC-1	1.96412e-05	0.999969	5.13437e-06	0	1.60497e-06	0	4.84988e-06	0	0
ACACCCTAGTGGACGT-1	6.21033e-06	0	0	1.44975e-05	7.21425e-06	0	4.34296e-06	5.4906e-06	0.999962
ACACCCTCAAGTACCT-1	0.966501	0	0	0	0.0334994	0	0	0	0
ACACCCTTCCAGATCA-1	0.724896	0	0.245344	0	0.00530812	0	0.0130966	0.0113548	0
ACACCCTTCTCCGGTT-1	0.999608	2.44446e-05	0.000181343	0	7.65298e-05	4.38419e-06	8.71559e-05	1.84452e-05	0
ACACCCTTCTCCTATA-1	0.999689	0	0.000246201	0	4.39029e-05	0	2.08114e-05	0	0
ACACCGGCATGTCTCC-1	1	6.57117e-15	1.97198e-14	0	9.20061e-15	6.03538e-16	3.01198e-15	0	0
ACACCGGTCATTGCGA-1	0.736365	0	0.21984	0	0.016999	0	0.0267958	0	0
ACACCGGTCTATCCTA-1	5.99261e-14	1.26521e-14	1.14481e-14	1.03026e-14	1.53253e-14	0	1	7.57525e-14	0
ACACTGAAGCAAATCA-1	0.999856	0	5.43927e-05	0	8.97e-05	0	0	0	0
ACACTGAAGGTTCCTA-1	1.01122e-16	0	0	0.0154761	2.108e-16	9.73919e-17	4.79531e-16	3.14304e-15	0.984524
ACACTGATCATGCAAC-1	0.938472	0	0.0615277	0	0	0	0	0	0
ACAGCCGCATGCTGGC-1	0.999752	0	0.000248097	0	7.4376e-14	6.17302e-15	1.28248e-13	0	0
ACAGCCGTCCCTAACC-1	0.999996	0	0	0	3.91192e-06	0	0	0	0
ACAGCCGTCGTCTGAA-1	0	0	1.59155e-24	0	0	4.25153e-24	7.83352e-25	6.61671e-24	1
ACAGCCGTCTGCTTGC-1	0.996761	0	0.0032395	0	7.85362e-14	2.58355e-14	8.15644e-14	6.34396e-13	0
ACAGCTAAGGGTTCCC-1	0.999607	0	0.000309516	0	1.14504e-05	0	7.21812e-05	0	0
ACAGCTAAGTACGTAA-1	0.999971	0	2.89432e-05	0	4.39223e-10	0	0	0	0
ACAGCTAAGTGTTTGC-1	1.18541e-20	0	1.55628e-20	0	1.1995e-20	0	2.70188e-20	8.40915e-20	1
ACAGCTACAGGAATCG-1	0.918494	0	0.0310726	0	0.0192596	0	0.0311734	0	0
ACAGCTACAGGCTCAC-1	0.905088	0	0.0686482	0	0.0262639	0	0	0	0
ACAGCTACAGGTGGAT-1	0.999788	0	0.000152317	0	6.84638e-06	5.76727e-06	7.17984e-06	4.03402e-05	0
ACAGCTAGTACAAGTA-1	0.903253	0	0.0868065	0	0	0	0.0099401	0	0
ACAGCTAGTAGGGACT-1	0.935541	0	0.000699644	0	0.0293626	0	0.0332313	0.00116568	0
ACAGCTAGTATCGCAT-1	0.854353	0	0.108925	0	0.0367217	0	0	0	0
ACAGCTAGTATTACCG-1	0.747018	0	0.154739	0	0.0483178	0	0.0499259	0	0
ACAGCTATCGGTGTCG-1	0.999917	0	6.26763e-05	0	1.81109e-05	0	2.20986e-06	0	0
ACATACGAGCCCGAAA-1	0.999156	0	0.000843661	0	0	0	0	0	0
ACATACGAGGGTATCG-1	1.6861e-21	0	6.70352e-22	5.32982e-22	6.21228e-22	0	7.20562e-22	9.78661e-20	1
ACATACGAGTCATCCA-1	0.822073	0	0.138162	0	0.0397651	0	0	0	0
ACATACGCAGCCTTTC-1	0.999181	7.86725e-09	0.000818631	0	1.57883e-08	0	2.3314e-08	1.91302e-09	0
ACATACGCAGCGTAAG-1	0.0640999	0	0	0	0	0.00707377	0.899889	0.0289372	0
ACATACGGTTCATGGT-1	1.16857e-06	0	8.85826e-07	2.12353e-06	8.34113e-07	0	3.6254e-07	1.57616e-06	0.999993
ACATACGTCGCGTTTC-1	0.999987	0	2.22147e-06	0	0	0	1.10478e-05	0	0
ACATCAGAGAACAATC-1	0.885379	0	0.0556855	0	0.047851	0	0	0.0110849	0
ACATCAGCACCGAAAG-1	1	5.41845e-15	1.01549e-14	1.43466e-15	2.85692e-15	0	2.52967e-15	0	0
ACATCAGCATATGAGA-1	0.909948	0	0.0029371	0	0.0871145	0	0	0	0
ACATCAGGTAAAGGAG-1	3.59017e-14	0	0	0	4.05218e-15	0	0	1.51201e-14	1
ACATCAGGTCACCTAA-1	2.19791e-07	1.00249e-05	2.71889e-07	0	2.05811e-10	0	0.999989	0	0
ACATCAGGTCGCATAT-1	0.970053	0	0.0299418	0	4.99395e-06	0	0	0	0
ACATCAGGTTAAGAAC-1	5.37437e-08	5.41549e-06	2.03955e-08	0.000102438	2.37482e-08	0	0.999892	0	0
ACATCAGTCAGTTGAC-1	3.25577e-07	7.78289e-05	2.24702e-05	8.21406e-06	1.91708e-07	0	0.999891	2.15688e-07	0
ACATGGTAGGCATGTG-1	0.909658	0	0.0675943	0	0.0227475	0	0	0	0
ACATGGTCATCTCCCA-1	0.985651	0	0.00821225	0	0.00594999	0	0	0.000186729	0
ACATGGTGTTACGACT-1	0.888029	0	0.0909297	0	0.0210411	0	0	0	0
ACATGGTTCAAAGTAG-1	0.96729	0	0.0323288	0	0.000381101	0	0	0	0
ACATGGTTCCTAGGGC-1	0.92539	0	0.0634047	0	0.0112055	0	0	0	0
ACCAGTAAGATGCCTT-1	1.79093e-21	1	0	0	5.40566e-22	2.74323e-22	1.44059e-21	0	0
ACCAGTACACCAGGTC-1	0.949854	0	0.0501457	0	0	0	0	0	0
ACCAGTACAGATAATG-1	0.999786	0	0.000130057	0	7.04204e-05	0	1.34015e-05	0	0
ACCAGTAGTGCAGGTA-1	0.744976	0	0.243293	0	0.0117314	0	0	0	0
ACCAGTATCATAGCAC-1	0.625451	0	0.323258	0	0.0385677	0	0.0127235	0	0
ACCCACTCACCTCGGA-1	0.999642	0	0.000291815	0	5.2129e-05	0	1.44012e-05	0	0
ACCCACTGTCAATACC-1	0.842184	0	0.0786367	0	0.0399916	0	0.0391881	0	0
ACCGTAAAGCATCATC-1	2.55133e-28	1	0	0	6.60416e-29	0	3.43967e-28	8.25624e-29	0
ACCGTAACAGCCAGAA-1	1.28574e-07	0	7.90397e-08	1.71261e-07	7.90969e-08	7.99561e-08	8.99499e-08	0.999999	4.65452e-08
ACCGTAAGTATATGGA-1	0.999996	3.53212e-08	4.21343e-06	0	7.2766e-08	0	5.16716e-08	9.35928e-09	0
ACCGTAAGTCGCGGTT-1	1	0	0	0	4.19511e-09	0	0	0	0
ACCGTAAGTTCATGGT-1	4.50597e-08	1	1.38378e-07	0	9.22514e-09	0	0	4.57902e-08	0
ACCGTAATCAGCCTAA-1	0.950241	0	0.0237716	0	0.0259874	0	0	0	0
ACCGTAATCGAGGTAG-1	2.06322e-06	3.65639e-06	5.09775e-06	0	2.86383e-06	0	0.999986	0	0
ACCTTTAAGCCCAGCT-1	0.0942246	0	0	0	0.0228653	0	0.88291	0	0
ACCTTTAGTCGACTAT-1	0.169688	0	0.830312	0	0	0	0	0	0
ACCTTTATCTGATACG-1	0.795494	0	0.130784	0	0.0523628	0	0.0213586	0	0
ACGAGCCCAAGTTCTG-1	3.10852e-06	0	0	0.999966	5.85779e-07	0	2.31686e-06	2.74532e-05	9.97353e-07
ACGAGCCCAGCATACT-1	0.830826	0	0.0856535	0	0.0630829	0	0.0204379	0	0
ACGAGCCGTCCGAGTC-1	8.33248e-07	0.999999	0	4.46891e-08	3.04326e-08	1.35573e-07	8.22352e-08	3.5432e-09	2.82383e-08
ACGAGCCGTTGAGGTG-1	3.5296e-08	0	2.09531e-08	0	0	0	1	2.95731e-09	0
ACGAGCCGTTGTTTGG-1	0.833344	0	0.11051	0	0.030226	0	0.0259202	0	0
ACGAGCCTCAGAGCTT-1	8.68163e-08	0	1	0	3.66471e-09	1.27155e-08	0	0	0
ACGAGCCTCCAAACTG-1	1	0	1.84903e-08	1.40462e-15	1.17454e-15	2.28546e-16	1.16349e-14	0	0
ACGAGCCTCCTTGCCA-1	0.999401	0	0.000553158	0	0	0	4.61932e-05	0	0
ACGAGCCTCTAAGCCA-1	0.999756	0.000113442	0	0	0.00013018	0	0	0	0
ACGAGGACACACCGCA-1	0.999996	0	0	0	0	0	0	3.63731e-06	0
ACGAGGACACCAGCAC-1	0.974948	0	0.00769383	0	0.0173581	0	0	0	0
ACGAGGACATCTATGG-1	0.999998	0	1.2724e-06	0	8.1473e-07	0	0	0	0
ACGAGGACATTGGCGC-1	0.970985	0	0.0290153	0	0	0	0	0	0
ACGAGGAGTAGAGGAA-1	1	0	0	0	1.06745e-17	0	0	0	0
ACGAGGATCAACACAC-1	1	1.36704e-31	8.70866e-30	9.70615e-32	2.50085e-31	0	2.18962e-31	5.13947e-32	0
ACGAGGATCGCCCTTA-1	1.06515e-09	1.4711e-11	1.67464e-10	1	2.28395e-10	0	1.14828e-09	2.8296e-10	5.85532e-09
ACGAGGATCGGATGTT-1	0.999439	0	0.000560696	0	0	0	0	0	0
ACGATACAGACTAGAT-1	7.7621e-12	2.21527e-14	0	7.72482e-11	3.50214e-13	0	3.60013e-13	6.06113e-12	1
ACGATACAGAGACTTA-1	1.86683e-10	0	1.84393e-10	1.10973e-10	0	0	1.33198e-10	0	1
ACGATACAGATCTGAA-1	0.999791	0	0.000199857	0	9.35831e-06	0	0	0	0
ACGATACAGGACACCA-1	1	0	8.09189e-12	0	1.65559e-12	0	4.21603e-13	2.10404e-12	0
ACGATACCATCCGCGA-1	0.999995	0	3.67624e-06	0	6.51014e-07	0	7.18299e-07	0	0
ACGATACTCGACAGCC-1	0.831119	0	0.161575	0	0.00730642	0	0	0	0
ACGATGTCAATAGAGT-1	0	1.47697e-12	1.73468e-13	1	1.76137e-12	5.90122e-13	9.53567e-12	1.16523e-12	0
ACGATGTCAGAAGCAC-1	0.999969	0	0	0	2.50931e-05	6.24693e-06	0	0	0
ACGATGTGTCGACTAT-1	0.8841	0	0.0849498	0	0.0309504	0	0	0	0
ACGATGTTCCGTTGTC-1	0.799131	0	0.177225	0	0.0236445	0	0	0	0
ACGCAGCAGGTGATTA-1	0.942057	0	0.0551435	0	0.00279945	0	0	0	0
ACGCAGCCATAGGATA-1	1	0	2.3496e-07	0	0	0	0	0	0
ACGCAGCCATGGAATA-1	0.784856	0	0.111361	0	0.056272	0	0.0475108	0	0
ACGCAGCGTCGCGAAA-1	1	0	8.08353e-70	0	9.58127e-73	0	5.46054e-73	2.16334e-73	0
ACGCAGCGTGCGCTTG-1	1	0	9.1603e-08	0	0	0	0	0	0
ACGCAGCTCACGCGGT-1	2.40574e-06	0	0	0.999994	0	0	4.53882e-07	3.21343e-06	0
ACGCAGCTCGCGGATC-1	0.917655	0	0.0729046	0	0.00474297	0	0.00469774	0	0
ACGCAGCTCTGGTTCC-1	0.854316	0	0.112516	0	0.0331676	0	0	0	0
ACGCAGCTCTTCGGTC-1	1	0	2.05833e-14	0	0	0	3.29229e-16	0	0
ACGCCAGAGTACACCT-1	1.05377e-10	5.93759e-12	6.57374e-12	7.2971e-09	2.06173e-12	2.65319e-12	1	9.69542e-13	0
ACGCCAGCACATCCGG-1	0.0692492	0	0	0	0.0206915	0	0.898598	0.011461	0
ACGCCAGCACTTGGAT-1	0.0017256	0.00210274	0.00388893	0.000451026	0.00055798	0.000153112	0.99086	3.72868e-05	0.000223322
ACGCCAGCAGCGTCCA-1	8.33578e-16	1	8.28907e-16	0	2.58274e-16	0	1.76394e-15	0	2.06779e-16
ACGCCAGCATAGTAAG-1	0.999954	0	0	0	4.55602e-05	0	0	0	0
ACGCCAGCATCGACGC-1	1	0	3.34828e-28	0	0	0	0	0	0
ACGCCAGCATGTAGTC-1	0.888176	0	0.093715	0	0.0181092	0	0	0	0
ACGCCAGGTGAGGGTT-1	0.796415	0	0.177516	0	0.0100214	0	0.0160473	0	0
ACGCCAGGTGCTAGCC-1	2.85244e-15	1.49214e-12	3.13987e-14	4.87577e-11	3.65993e-15	1.98406e-15	1	1.21118e-15	0
ACGCCAGGTGTCGCTG-1	4.36915e-06	0	0.999996	0	0	8.63744e-10	0	1.62435e-10	0
ACGCCAGTCACTATTC-1	0.890353	0	0.0827699	0	0.0268767	0	0	0	0
ACGCCAGTCTTCATGT-1	1	0	3.02078e-08	0	1.37942e-08	0	2.27679e-08	0	0
ACGCCGAAGTCAATAG-1	1	0	1.00228e-09	0	3.13923e-10	9.1e-11	4.20066e-10	1.27988e-10	0
ACGCCGAAGTGTGGCA-1	2.51632e-15	5.04663e-16	2.98919e-20	5.03987e-20	2.34625e-20	8.09133e-21	1	0	0
ACGCCGACAATGGACG-1	6.65822e-11	7.24192e-11	1.53461e-09	0.999998	2.06714e-11	5.76757e-11	4.06301e-11	1.26667e-06	2.50751e-07
ACGCCGACATGGTCTA-1	0.841984	0	0.133356	0	0.0246595	0	0	0	0
ACGCCGACATTACCTT-1	0.855723	0	0.0952691	0	0.049008	0	0	0	0
ACGCCGAGTCTGATCA-1	0.9841	0	0.0147451	0	6.28068e-05	0	0.00109169	0	0
ACGCCGATCAACGGCC-1	0.968589	0	0	0	0.029407	0	0.00200397	0	0
ACGCCGATCCCATTTA-1	0.999953	4.52734e-05	6.84058e-07	4.87533e-08	2.76653e-08	3.76857e-09	8.05995e-07	6.67635e-09	1.67077e-08
ACGCCGATCGCCAAAT-1	0.99917	0	0.000618545	0	0	0	0	0.00021115	0
ACGGAGAAGAGATGAG-1	0.820831	0	0.179169	0	0	0	0	0	0
ACGGAGAAGAGCTGCA-1	0	0	6.61419e-30	1	0	7.94799e-32	1.63735e-31	0	0
ACGGAGAAGATATACG-1	0.793533	0	0.161378	0	0.0386249	0	0.00646376	0	0
ACGGAGAAGTATTGGA-1	0.999822	0	0.000154567	0	0	2.3727e-05	0	0	0
ACGGAGAAGTGACTCT-1	0	2.29539e-14	0	0	0	0	1	0	0
ACGGAGACAATAGCGG-1	1	0	1.8308e-11	0	1.4412e-12	4.68125e-12	2.64293e-12	0	0
ACGGAGACAATCCAAC-1	2.08335e-12	1.1899e-13	2.02084e-13	5.98353e-15	6.28668e-15	1.61744e-15	1	2.22079e-15	0
ACGGAGACAGACGTAG-1	3.83326e-10	1	0	0	5.26431e-11	1.9643e-11	4.91412e-11	0	0
ACGGAGACAGGTGGAT-1	1.06845e-06	1.4208e-07	6.58955e-08	6.07065e-08	2.82525e-08	0	0.999999	4.94888e-10	0
ACGGAGAGTCATGCAT-1	0.999346	0	0.000560979	0	7.26012e-05	0	2.02557e-05	0	0
ACGGAGAGTTTAGGAA-1	0.977025	0	0.0172697	0	0.00254616	0	0.00315955	0	0
ACGGAGAGTTTGGCGC-1	0.999498	0	0.000277364	0	0.000174725	0	4.99178e-05	0	0
ACGGCCAAGGTGCAAC-1	0.999795	0	7.31751e-05	0	0.000107125	0	2.447e-05	0	0
ACGGCCACACATTCGA-1	0.999905	0	9.50805e-05	0	0	0	0	0	0
ACGGCCATCAAACCAC-1	0.856944	0	0.13329	0	0.00297113	0	0.00679478	0	0
ACGGCCATCAACGCTA-1	0.976421	0	0	0	0.0121996	0	0.0113793	0	0
ACGGCCATCCAAATGC-1	0.999659	0.000340513	1.42358e-09	0	9.32275e-10	6.9918e-10	1.62948e-09	6.29714e-10	0
ACGGCCATCTATCCCG-1	0.920702	0	0.0483268	0	0.0279946	0	0.00297673	0	0
ACGGGCTCAAGGCTCC-1	0.852272	0	0.0939946	0	0.0434502	0	0.0102831	0	0
ACGGGCTGTGATGCCC-1	0.999887	0	0	0	3.48001e-05	0	7.77206e-05	0	0
ACGGGCTGTTCGAATC-1	0.999922	4.10077e-06	2.72032e-05	0	3.01199e-05	0	1.63112e-05	0	0
ACGGGCTGTTTGACTG-1	0.999801	0	0.000138874	0	4.14246e-05	0	1.89485e-05	0	0
ACGGGTCAGAGTAATC-1	1	0	2.14419e-12	9.10713e-13	2.05129e-12	8.67725e-13	3.39838e-12	7.49888e-14	0
ACGGGTCAGTCGAGTG-1	0.999758	2.4573e-07	0.000238208	0	2.0658e-06	0	1.11734e-06	0	0
ACGGGTCCAAGGCTCC-1	0.999998	0	4.91331e-07	0	5.6913e-07	0	6.59598e-07	6.14394e-08	2.63648e-07
ACGGGTCCATATGAGA-1	0	0	0	0	1.66335e-09	1.36359e-10	4.01025e-09	0	1
ACGGGTCGTAGCCTCG-1	1	2.92205e-79	4.26035e-79	0	3.25021e-79	0	9.58239e-79	1.12589e-79	0
ACGGGTCTCTAACTTC-1	1	0	2.44566e-08	0	3.46307e-08	0	3.89066e-08	0	0
ACGTCAAAGGCCCGTT-1	0.812607	0	0.168992	0	0.0134357	0	0.0049655	0	0
ACGTCAACAAGAAAGG-1	1	6.52875e-39	6.11769e-20	0	6.09889e-39	0	1.64008e-38	1.13291e-39	1.67178e-38
ACGTCAACATGGGACA-1	0.945624	0	0.0543756	0	0	0	0	0	0
ACGTCAAGTCTCTTTA-1	0.938836	0	0.0428076	0	0.0175507	0	0.000805698	0	0
ACGTCAAGTGATGTCT-1	3.70555e-07	0.000329481	3.1848e-05	0.0109315	0	1.43189e-05	0.988677	1.55444e-05	0
ACGTCAAGTTAGGGTG-1	0.660469	0	0.122455	0.0745123	0.0473787	0	0.0172098	0.0531672	0.0248083
ACGTCAATCCAAAGTC-1	4.93859e-22	2.17435e-26	3.62954e-27	1.26943e-23	8.32434e-27	2.31714e-27	1.47107e-26	2.34482e-19	1
ACTATCTAGCAGCGTA-1	1.72606e-09	9.27332e-11	9.25806e-09	7.54192e-11	9.16473e-11	7.90537e-11	1	7.66852e-11	0
ACTATCTCACCACGTG-1	0.962857	0	0.0345326	0	0	0.00261063	0	0	0
ACTATCTCACTCGACG-1	0.999996	0	0	0	4.07892e-06	0	0	0	0
ACTGAACAGACCTTTG-1	0.00223019	0	0.977819	8.09616e-05	0	2.61161e-07	1.01562e-07	0	0.0198696
ACTGAACAGCCGGTAA-1	0.992113	0	0.00292392	0	0.00356562	0	0.00139706	0	0
ACTGAACAGGGAAACA-1	0	0	0	0	0	4.73519e-08	3.14283e-07	1.20362e-06	0.999998
ACTGAACAGGTCGGAT-1	0.999742	0	0.000256499	0	0	0	1.87089e-06	0	0
ACTGAACGTTAAAGTG-1	8.18598e-23	0	1.21723e-23	2.53735e-15	1.36361e-23	0	1	3.6754e-24	0
ACTGAGTAGAGGGCTT-1	0.999829	0	0.000171425	0	0	0	0	0	0
ACTGAGTAGCTGAACG-1	0.914613	0	0.083741	0	0.00164624	0	0	0	0
ACTGAGTCATCACGAT-1	0.881163	0	0.0766687	0	0.0421685	0	0	0	0
ACTGAGTGTCAAACTC-1	3.09393e-08	0	0	4.98472e-08	1.36529e-08	0	3.18452e-10	2.02823e-07	1
ACTGAGTTCTACGAGT-1	0.898896	0	0.0837303	0	0.0173741	0	0	0	0
ACTGATGAGCCAGTTT-1	1	0	1.06016e-26	2.2946e-36	2.54146e-36	0	4.91324e-36	0	0
ACTGATGGTGTGGTTT-1	7.24466e-07	0	3.37274e-08	5.22417e-07	2.07386e-07	1.80919e-07	4.34817e-07	1.83812e-05	0.99998
ACTGCTCAGTGTACTC-1	0.999858	0	8.95448e-05	0	4.02161e-05	0	1.21239e-05	0	0
ACTGCTCCAGTCAGCC-1	1	0	2.40461e-08	0	7.64146e-17	0	4.57945e-17	0	0
ACTGCTCGTATCAGTC-1	0.999865	0	0	9.30636e-05	4.20781e-05	0	0	0	0
ACTGCTCGTCCTAGCG-1	0.882256	0	0.117624	0	7.68587e-05	0	4.31383e-05	0	0
ACTGCTCGTGACTCAT-1	1.30213e-52	1	1.12716e-52	0	4.22214e-53	3.45586e-53	1.62311e-52	1.25166e-52	0
ACTGCTCGTTGGTTTG-1	0.992855	0.000259575	0.00392058	0	0.00141632	0	0	0.00154875	0
ACTGCTCTCGGTTCGG-1	0.999791	0	0.000171217	0	3.79881e-05	0	0	0	0
ACTGTCCAGAAGAAGC-1	9.19713e-06	0.999989	1.50074e-06	0	1.17404e-09	0	2.74928e-09	7.67323e-09	0
ACTGTCCAGGAACTGC-1	0.999431	0	0.000560358	0	0	0	8.37887e-06	0	0
ACTGTCCAGGGTCGAT-1	0.999999	0	1.17581e-06	0	2.07232e-10	8.32208e-11	7.40521e-10	6.36496e-11	5.3138e-11
ACTGTCCAGTGGTCCC-1	0.880053	0	0.100103	0	0.00542713	0	0.0144168	0	0
ACTGTCCCACGTCTCT-1	0.750733	0	0.143784	0	0.0674471	0	0.0380362	0	0
ACTGTCCCAGCCAGAA-1	0	0	1.66043e-14	0	1.28151e-14	0	3.54967e-14	8.62635e-14	1
ACTGTCCCAGCCTTTC-1	0.8814	0	0.0724985	0	0.017731	0	0.0283706	0	0
ACTGTCCGTACAAGTA-1	1	0	1.7552e-09	0	1.75149e-12	0	3.05752e-13	2.16671e-13	7.64023e-13
ACTGTCCGTCTACCTC-1	0.832441	0	0.0660391	0	0.0589659	0	0.0425542	0	0
ACTGTCCGTCTCACCT-1	9.18755e-08	0	9.49208e-08	2.00276e-07	1.51476e-07	0	5.32042e-08	6.25205e-07	0.999999
ACTGTCCTCCTTGCCA-1	8.57032e-12	0	4.20181e-12	1.0953e-11	7.95547e-12	0	1.38445e-13	5.88042e-12	1
ACTGTCCTCTATCCTA-1	0.999964	0	3.56063e-05	0	1.00556e-08	0	2.08829e-09	0	0
ACTTACTAGACACTAA-1	0.944216	0	0.0448527	0	0.0109315	0	0	0	0
ACTTACTCAATCTGCA-1	0.999619	0	0.000358686	0	1.14375e-05	0	1.41267e-06	9.02033e-06	0
ACTTACTCAGCATGAG-1	0.999991	0	6.49071e-06	1.19352e-06	0	1.11918e-07	0	1.0845e-06	0
ACTTACTTCACGGTTA-1	0.842367	0	0.138666	0	0.0189676	0	0	0	0
ACTTACTTCGCGATCG-1	0.792745	0	0.17999	0	0.0272648	0	0	0	0
ACTTGTTCAATGAAAC-1	1	1.79144e-15	1.80511e-09	1.18102e-15	3.23965e-15	4.05732e-16	9.15091e-15	1.49529e-11	4.04688e-15
ACTTGTTCAGGTTTCA-1	4.1782e-31	1.71108e-31	6.37284e-31	6.79957e-27	2.24922e-31	1.46882e-31	1	1.14113e-31	0
ACTTGTTTCCGTAGGC-1	2.68092e-10	1.22315e-09	2.09936e-09	2.3164e-05	2.63846e-11	1.7246e-09	0.999977	0	0
ACTTTCAAGGGTATCG-1	0.886462	0	0.0613642	0	0.0521737	0	0	0	0
ACTTTCAAGTGGTAAT-1	0.999782	0	0.000204132	0	0	1.35989e-05	0	0	0
ACTTTCACATCTGGTA-1	0.702744	0	0.0219654	0	0.0417343	0	0.0196439	0	0.213912
ACTTTCAGTACAGCAG-1	3.21632e-08	0	0	0.419974	2.92431e-09	0	9.20127e-09	0	0.580026
ACTTTCAGTAGCGTCC-1	0.93009	0	0.0630771	0	0.0068324	0	0	0	0
ACTTTCAGTGCTCTTC-1	5.68798e-06	0.999986	4.13528e-07	0	2.28734e-06	0	4.89754e-06	8.40753e-07	0
ACTTTCATCAATAAGG-1	0.999965	0	2.9051e-05	0	5.6275e-06	0	0	0	0
ACTTTCATCACCACCT-1	0.999974	0	2.30598e-05	0	3.17702e-06	0	0	0	0
ACTTTCATCACTCTTA-1	5.10447e-17	1.79624e-09	8.57519e-10	3.05456e-21	2.06663e-20	0	1	0	0
ACTTTCATCCTTCAAT-1	0.0878235	0	0	0	0.0356665	0	0.87651	0	0
AGAATAGAGTTATCGC-1	0.999766	0	0.00017242	0	1.58009e-05	0	4.53909e-05	0	0
AGAATAGGTCGGCTCA-1	0.877801	0	0.12215	0	4.94592e-05	0	0	0	0
AGAATAGGTGATGATA-1	0.742439	0	0.177445	0	0.0358418	0	0.0442735	0	0
AGAATAGTCAGTACGT-1	0.844959	0	0.132216	0	0.0228258	0	0	0	0
AGAATAGTCCACTCCA-1	0.999708	0	0.000291429	0	0	0	6.93518e-07	0	0
AGAATAGTCGGCATCG-1	0.000181947	0.999817	5.31734e-07	0	6.31586e-09	2.72397e-09	1.09102e-08	4.57632e-07	3.19262e-10
AGAATAGTCGGGAGTA-1	2.2472e-11	2.62478e-12	8.87067e-12	1	7.0837e-12	6.57647e-12	9.87406e-12	4.31519e-11	1.43081e-13
AGACGTTAGCTGAACG-1	0.999836	0	0	0	8.57782e-05	0	3.41968e-05	4.37486e-05	0
AGACGTTCAGCCTATA-1	1.02969e-16	0	1	0	2.33588e-23	1.18497e-23	4.07532e-23	0	0
AGACGTTGTAAGAGGA-1	0.973566	0	0.0264338	0	0	0	0	0	0
AGACGTTGTCTCGTTC-1	0.860425	0	0.112459	0	0.0271161	0	0	0	0
AGACGTTGTTGGTTTG-1	0.999902	0	6.48698e-05	0	0	2.26629e-05	1.06178e-05	0	0
AGACGTTTCACCACCT-1	0.956143	0	0.00616595	0	0.0105983	0	0.0270931	0	0
AGACGTTTCCCTCAGT-1	1.11663e-24	0	0	4.86951e-26	5.60437e-25	0	0	7.9278e-27	1
AGACGTTTCGCGGATC-1	0.99999	7.12792e-06	0	0	1.46334e-06	0	1.42648e-06	3.1415e-07	0
AGAGCGACAAGTTCTG-1	0.999982	0	1.71916e-05	0	1.42254e-07	0	0	5.38936e-07	0
AGAGCGACACAACGTT-1	0.747002	0	0.217983	0	0.0350151	0	0	0	0
AGAGCGACATGTCCTC-1	1	0	0	0	0	0	0	0	0
AGAGCGAGTATCACCA-1	0.999999	0	0	0	0	1.32042e-06	0	0	0
AGAGCGAGTCTAAACC-1	4.47619e-11	0.000116467	2.10595e-08	1.1451e-06	0	2.70524e-11	0.999882	2.06918e-12	0
AGAGCGAGTCTTGATG-1	0.999962	0	2.43237e-05	0	1.35833e-05	0	0	0	0
AGAGCGAGTTCCACAA-1	0.915255	0	0.0564098	0	0.0283347	0	0	0	0
AGAGCGAGTTCGGGCT-1	0.999295	0	0.000690537	0	1.48933e-05	0	0	0	0
AGAGCGATCCAAGTAC-1	0.999975	0	9.86456e-06	0	1.20231e-05	0	3.19509e-06	0	0
AGAGCGATCTGGTGTA-1	0	0.00642616	4.90623e-06	0.000513503	3.9068e-06	2.00512e-06	0.993049	6.97475e-07	0
AGAGCTTAGTCATGCT-1	0.999338	0	0.000492323	0	0.000169194	0	0	0	0
AGAGCTTAGTGTACTC-1	0.990003	0	0.00965165	0	0	0.000345572	0	0	0
AGAGCTTAGTGTTTGC-1	0.806501	0	0.0741258	0	0	0.0266915	0.0239068	0.0687753	0
AGAGCTTCATGCGCAC-1	0.848864	0	0.128128	0	0.023008	0	0	0	0
AGAGCTTGTATAAACG-1	2.81173e-09	4.84418e-06	4.98995e-09	7.66586e-06	1.94969e-09	6.90387e-10	0.999987	3.21097e-09	0
AGAGCTTGTTAAAGTG-1	0.999364	0	0.000522853	0	6.82907e-05	0	4.52125e-05	0	0
AGAGCTTTCCTCAATT-1	0.76344	0	0.219347	0	0.0172134	0	0	0	0
AGAGCTTTCGACAGCC-1	0.99996	0	0	0	2.96687e-05	0	1.05123e-05	0	0
AGAGCTTTCGCGTTTC-1	0.0309172	0	0	0	0.00507786	0	0.964005	0	0
AGAGTGGAGACTTTCG-1	0.999423	0	0.00057716	0	0	0	0	0	0
AGAGTGGAGCTAACAA-1	1.49482e-10	1	6.06453e-12	0	1.55989e-11	1.56258e-11	7.73477e-11	9.87011e-12	0
AGAGTGGAGGTGTTAA-1	0.816299	0	0.13053	0	0.0246546	0	0.0253425	0.00317341	0
AGAGTGGCACAGACAG-1	2.1312e-07	7.49501e-06	5.71328e-08	1.05088e-06	9.30657e-08	2.03255e-08	0.999991	2.2512e-08	0
AGAGTGGCAGCGTAAG-1	0.999691	0	0.000275799	0	3.33164e-05	0	0	0	0
AGAGTGGTCCTATGTT-1	0.943873	0	0.0561266	0	0	0	0	0	0
AGAGTGGTCCTGTAGA-1	0.879505	0	0.0629087	0	0.0575866	0	0	0	0
AGATCTGCAAAGAATC-1	0.841205	0	0.128981	0	0.0298136	0	0	0	0
AGATCTGCACCACCAG-1	0.0645991	0	0.00232885	0	0	0.004982	0.92809	0	0
AGATCTGCACCAGGTC-1	2.44664e-07	0.999999	1.99622e-07	0	7.08065e-09	0	7.28631e-08	3.43062e-07	0
AGATCTGCACGACGAA-1	0.907774	0	0.0533837	0	0.00919638	0	0	0.0296459	0
AGATCTGCAGCTCGAC-1	0.926245	0	0.0640694	0	0.00968545	0	0	0	0
AGATCTGCATGGATGG-1	0.999726	0	0.000210353	0	1.15625e-05	0	5.21478e-05	0	0
AGATCTGGTAAGAGAG-1	0.901949	0	0.0738343	0	0.00617003	0	0	0.0180467	0
AGATTGCAGCGTTTAC-1	3.0493e-10	4.23827e-11	0	3.97853e-06	8.64664e-11	4.11318e-11	1.25664e-10	3.12093e-07	0.999996
AGATTGCAGTTAGCGG-1	0.91072	0	0.0892507	0	2.8944e-05	0	0	0	0
AGATTGCCAGGCTCAC-1	0.710566	0	0.226813	0	0.0260305	0	0.0365904	0	0
AGATTGCCAGTAAGAT-1	1	0	2.82311e-14	0	6.96964e-21	0	9.79311e-21	0	0
AGATTGCGTATATCCG-1	0.856035	0	0.0895356	0	0.0445319	0	0.00989757	0	0
AGATTGCGTGAAAGAG-1	0.803396	0	0.196604	0	0	0	0	0	0
AGATTGCGTTCCACTC-1	0.999286	0	0.000561	0	0.000114906	0	3.84663e-05	0	0
AGATTGCTCGCATGAT-1	0.999987	0	1.19761e-05	1.94834e-07	3.4988e-07	1.53326e-07	5.59502e-07	0	0
AGCAGCCAGCTTCGCG-1	0.882955	0	0.0650026	0	0.0152018	0	0	0.0368403	0
AGCAGCCAGGAGCGTT-1	0.999994	0	2.74477e-06	0	1.8881e-06	0	0	1.01266e-06	0
AGCAGCCAGTTCCACA-1	0.827205	0	0.139436	0	0.0208371	0	0.0125223	0	0
AGCAGCCGTAGGCATG-1	0.999909	0	9.06598e-05	0	7.22761e-07	0	0	0	0
AGCAGCCGTCAACTGT-1	7.77874e-06	0.407557	6.46352e-06	3.92276e-06	1.61917e-06	0	0.592423	0	0
AGCATACCACCAGGCT-1	0.895528	0	0.0197372	0	0.0537649	0	0.0309695	0	0
AGCATACGTTCATGGT-1	0.999995	0	1.67896e-06	0	2.75428e-06	0	6.52344e-07	0	0
AGCATACTCAGCTGGC-1	0.999761	0	0.000135515	0	2.61538e-05	3.89323e-07	7.74331e-05	0	0
AGCATACTCCAGAAGG-1	0.999785	0	0.00018287	0	1.46903e-05	0	0	1.76634e-05	0
AGCCTAAAGAAGATTC-1	1.48448e-13	0	2.73031e-13	1.506e-13	2.23149e-13	0	2.339e-13	8.14104e-14	1
AGCCTAAAGAATTCCC-1	0.999536	0	0.000449482	0	1.45071e-05	0	0	0	0
AGCCTAATCACATAGC-1	0.999282	0	7.10435e-05	0	0.000492475	0	0.000154548	0	0
AGCCTAATCCACTGGG-1	0.00336182	0	0.996638	0	4.03142e-11	0	3.16053e-11	0	0
AGCGGTCAGATCGATA-1	0.926802	0	0.0731975	0	0	0	0	0	0
AGCGGTCAGCAACGGT-1	0.999941	0	1.565e-05	0	4.31737e-05	0	0	0	0
AGCGGTCAGCAGCCTC-1	0.909339	0	0.011995	0	0.0351382	0	0.0435281	0	0
AGCGGTCCAAGCCCAC-1	1	7.28382e-27	8.07435e-26	0	3.4741e-26	0	0	0	0
AGCGGTCGTATAGTAG-1	0.89269	0	0.0715645	0	0	0.0357457	0	0	0
AGCGGTCGTCTCCCTA-1	0.999937	0	4.58098e-05	0	9.66618e-06	0	2.32706e-06	5.37856e-06	0
AGCGGTCTCAACCAAC-1	1	0	3.50992e-13	0	3.34399e-13	0	0	0	0
AGCGGTCTCGGCCGAT-1	0.999863	0	0.000124607	0	1.26917e-05	0	0	0	0
AGCGGTCTCTGTCAAG-1	0.836412	0	0.133539	0	0.0300491	0	0	0	0
AGCGTATAGTACATGA-1	0.998254	0	0.0015492	8.73513e-05	0.000109219	0	0	0	0
AGCGTATAGTCCCACG-1	0.856558	0	0.143442	0	0	0	0	0	0
AGCGTATCATGCCTAA-1	1.14056e-17	1	4.07108e-16	0	9.25277e-17	0	1.38918e-16	4.45209e-17	4.38471e-17
AGCGTATCATGGTCTA-1	0.99987	0	0.000123171	0	0	0	6.47768e-06	0	0
AGCGTATGTGTCCTCT-1	0.845338	0	0.073286	0	0.0290516	0	0.0309456	0.021379	0
AGCGTATTCCAACCAA-1	0.999384	0	0.000614405	0	1.17421e-06	0	3.60598e-07	2.65071e-07	0
AGCGTCGAGACAGGCT-1	0.90819	0	0.0918103	0	0	0	0	0	0
AGCGTCGAGCTAACTC-1	0.855472	0	0.125285	0	0	0.00355445	0.0156887	0	0
AGCGTCGAGGTGCTTT-1	0.911837	0	0.0879632	0	0.000200252	0	0	0	0
AGCGTCGCAGACACTT-1	0.742728	0	0.251214	0	0.00605762	0	0	0	0
AGCGTCGCAGAGTGTG-1	0.999981	0	0	0	1.88164e-05	0	0	0	0
AGCGTCGCATATGAGA-1	0.999333	2.04868e-13	0.000666948	0	1.32178e-12	6.76691e-14	1.65824e-12	7.11215e-13	4.28428e-15
AGCGTCGCATGAAGTA-1	0.999809	0	0.000190574	0	0	0	0	0	0
AGCGTCGTCGACAGCC-1	0.999949	0	5.14422e-05	0	0	0	0	0	0
AGCTCCTTCCTCCTAG-1	0.935151	0	0.0468856	0	0.0179637	0	0	0	0
AGCTCCTTCTCTTGAT-1	1	0	1.30052e-16	0	3.8649e-16	0	3.98169e-16	0	0
AGCTCTCCACAGCCCA-1	0.999979	0	0	0	2.0983e-06	6.85319e-06	1.16554e-05	0	0
AGCTCTCCACGAAGCA-1	5.38718e-06	0.999989	5.76721e-07	0	1.5665e-06	0	2.963e-06	9.54704e-07	0
AGCTCTCCATTAACCG-1	3.96627e-06	3.55946e-10	2.57402e-07	0	1.22574e-09	0	0.999996	4.51371e-10	0
AGCTCTCGTATATGAG-1	0.0631553	0	0	0	0	0	0.936845	0	0
AGCTCTCTCAACCATG-1	0.724669	0	0.232819	0	0.0425121	0	0	0	0
AGCTCTCTCGCCAAAT-1	1.83731e-08	1	0	0	2.98898e-10	0	2.52145e-09	4.15071e-10	0
AGCTTGAAGCCGCCTA-1	1	6.899e-14	1.3785e-11	0	1.59085e-13	1.69396e-13	2.476e-13	0	0
AGCTTGACAACGCACC-1	0.970935	0	0.0271458	0	0.00191919	0	0	0	0
AGCTTGACACCACCAG-1	0.999999	0	3.05428e-07	0	1.28512e-07	0	2.04955e-07	1.44216e-07	5.35883e-09
AGCTTGACATAAAGGT-1	0.977188	0	0.0225991	0	0	0	0	0.000213334	0
AGCTTGAGTCTTCAAG-1	0.99996	0	3.61864e-05	0	2.47228e-06	1.78188e-06	0	0	0
AGCTTGAGTTTGTTGG-1	0.999621	0	0.00035708	0	0	0	2.16283e-05	0	0
AGCTTGATCCAAGCCG-1	1	2.42846e-11	0	0	3.12266e-11	0	5.31416e-11	0	0
AGCTTGATCCTACAGA-1	0.817083	0	0.158039	0	0.0248775	0	0	0	0
AGGCCACAGCCAACAG-1	0.999993	1.4812e-06	0	0	2.07531e-06	7.57602e-07	3.13777e-06	0	0
AGGCCACCAATTGCTG-1	0.858923	0	0.134424	0	0	0	0.00665326	0	0
AGGCCACCACGAAACG-1	0	0	1.68975e-14	4.59788e-12	1.16246e-14	0	4.10342e-13	1.32398e-13	1
AGGCCACCATGGGACA-1	0.999727	0	0.000186659	3.15356e-06	4.02365e-05	0	2.28348e-05	1.9663e-05	0
AGGCCACGTTCGCGAC-1	0.907782	0	0.0753881	0	0.0168299	0	0	0	0
AGGCCACTCAAGAAGT-1	0.999996	0	0	0	3.90147e-06	0	0	0	0
AGGCCACTCAGAGACG-1	0.999859	0	0.000111497	0	2.9956e-05	0	0	0	0
AGGCCACTCGTCCAGG-1	0.841421	0	0.131114	0	0.000270014	0	0.0271954	0	0
AGGCCACTCTTGAGAC-1	0.892774	0	0.0910233	0	0.0162024	0	0	0	0
AGGCCGTCACCGAATT-1	1.99538e-05	0	0.999969	0	0	8.55809e-06	0	2.3614e-06	0
AGGCCGTCACCGTTGG-1	6.61721e-30	0	0	0	2.53925e-30	0	9.72733e-31	2.43281e-20	1
AGGCCGTCACTTAACG-1	0.915796	0	0.0540687	0	0.0301351	0	0	0	0
AGGCCGTCAGAGTGTG-1	0.868222	0	0.0979521	0	0.0280129	0	0.00581313	0	0
AGGCCGTCATCCCACT-1	2.83419e-06	0.0576215	7.05005e-06	2.47002e-07	1.08357e-06	2.07954e-07	0.942367	4.31607e-07	6.78731e-08
AGGCCGTGTTGTGGCC-1	2.37866e-06	0	0.999991	0	7.42464e-08	1.15059e-06	3.24677e-06	1.84056e-06	3.52222e-07
AGGCCGTTCCGTTGCT-1	0.895553	0	0.0587434	0	0.0457034	0	0	0	0
AGGCCGTTCTCAAACG-1	0.999905	0	9.50449e-05	0	0	0	0	0	0
AGGGAGTAGCCCAGCT-1	1	0	2.70022e-22	0	9.8442e-22	0	3.62174e-22	0	0
AGGGAGTAGCCGATTT-1	0.884848	0	0.0813231	0	0.0338294	0	0	0	0
AGGGAGTCAGTGACAG-1	2.45359e-07	0	0	0.999994	1.76172e-07	0	1.32998e-07	2.04397e-06	3.38608e-06
AGGGAGTGTGCCTTGG-1	0.992415	0	0	0	0.007585	0	0	0	0
AGGGAGTTCGATGAGG-1	0.844706	0	0.0903063	0	0.0649879	0	0	0	0
AGGGATGAGAAGGTGA-1	0.999772	0	0.000150005	0	7.84232e-05	0	0	0	0
AGGGATGCAAACAACA-1	0.999999	7.79532e-09	4.90716e-07	0	1.26264e-07	0	1.01241e-07	0	0
AGGGATGCAAGCCTAT-1	0.999983	0	1.72695e-05	3.39671e-09	4.41177e-08	0	5.81846e-08	0	0
AGGGATGCAGTACACT-1	1	0	0	0	3.83292e-10	0	0	0	0
AGGGATGCATGGTCAT-1	0.858812	0	0.0990493	0	0	0.0196983	0	0.0224399	0
AGGGATGGTCAACTGT-1	2.98146e-18	1	1.51409e-18	0	1.76026e-18	0	1.04841e-18	1.27811e-17	0
AGGGTGAAGAGGGCTT-1	0.915415	0	0.0638726	0	0	0.00936272	0.0113492	0	0
AGGGTGAAGAGTACCG-1	0.591303	0	0.254272	0	0.0934725	0	0.0609523	0	0
AGGGTGACACATCCGG-1	0.864858	0	0.0721537	0	0.0242871	0	0.038701	0	0
AGGGTGACACCATGTA-1	1.81153e-05	4.69565e-06	3.35733e-06	4.29814e-06	3.26433e-06	0	0.999966	0	0
AGGGTGATCAACGCTA-1	0	2.36201e-119	2.44137e-147	1.6804e-147	7.49376e-148	2.82595e-148	1	1.18221e-148	0
AGGGTGATCACGCGGT-1	1.42434e-20	0	1	0	1.84893e-25	0	1.67168e-25	1.16259e-25	9.36352e-26
AGGGTGATCTGTTTGT-1	1	0	3.22233e-09	0	1.00143e-09	0	5.85613e-10	0	0
AGGTCATCAACGCACC-1	0.988691	0	0.00889828	0	0.00241096	0	0	0	0
AGGTCATCAAGAGGCT-1	1	0	0	4.42686e-26	5.16688e-25	1.99753e-25	2.21476e-24	1.38763e-24	0
AGGTCATCACTGTGTA-1	0.753002	0	0.214168	0	0.0107049	0	0.0221254	0	0
AGGTCATCAGTAACGG-1	0.99994	0	4.10659e-05	0	1.50522e-05	0	4.36435e-06	0	0
AGGTCATCATGGAATA-1	0.900341	0	0.0996591	0	0	0	0	0	0
AGGTCCGAGCGATCCC-1	0.918963	0	0.0348749	0	0.0461618	0	0	0	0
AGGTCCGAGCTAACAA-1	1	7.90046e-34	9.16637e-40	0	3.00081e-39	0	4.96128e-39	0	1.49338e-39
AGGTCCGCATGGAATA-1	0.999891	1.16699e-06	0.000100763	0	1.25815e-06	0	6.15658e-06	0	0
AGGTCCGGTATAGGTA-1	0.99986	0	5.11935e-05	0	5.78271e-05	0	3.09144e-05	0	0
AGGTCCGGTTGTGGCC-1	0.999971	0	0	0	1.43055e-05	2.22777e-07	1.45521e-05	0	0
AGGTCCGTCAAGGCTT-1	5.41763e-10	1	5.7155e-11	0	2.28668e-11	7.52548e-11	1.28999e-10	2.85664e-10	0
AGGTCCGTCTGCGACG-1	0.884623	0	0.106143	0	0.00923356	0	0	0	0
AGTAGTCAGACGCTTT-1	0.896621	0	0.0954992	0	0	0.000492194	0	0.00738785	0
AGTAGTCCATTCCTGC-1	2.29531e-19	0	1.53578e-19	0	5.51168e-20	0	1	0	0
AGTAGTCCATTGCGGC-1	1	1.42583e-34	8.70907e-35	4.77704e-32	1.50269e-33	0	0	0	0
AGTAGTCTCACATGCA-1	0.999384	0	0.000615959	0	0	0	0	0	0
AGTAGTCTCATTATCC-1	0.999354	0	0.000480051	0	4.53512e-05	0	4.51441e-06	0.000116107	0
AGTAGTCTCCAATGGT-1	0.72807	0	0.256292	0	0.00994628	0	0.00569202	0	0
AGTCTTTTCTCATTCA-1	0.962567	0	0.0278076	0	0.00962513	0	0	0	0
AGTCTTTTCTTGCAAG-1	0.970489	0	0.0283276	0	0.00118368	0	0	0	0
AGTGAGGCAGGGATTG-1	2.06804e-05	0.999969	0	0	0	2.24349e-07	8.07594e-06	2.27866e-06	0
AGTGAGGCATACAGCT-1	2.727e-08	0	0.999997	1.70017e-10	4.45736e-10	0	5.85638e-10	3.35233e-06	3.56776e-10
AGTGAGGGTCTAGAGG-1	0.905739	0	0.0942613	0	0	0	0	0	0
AGTGAGGGTGAGGCTA-1	0.999996	1.29932e-06	9.13581e-07	0	4.81124e-08	2.31081e-07	1.90566e-06	0	0
AGTGAGGGTGTCCTCT-1	0.894206	0	0.0756224	0	0.0301716	0	0	0	0
AGTGAGGGTGTCGCTG-1	0.999973	0	1.19382e-05	0	2.7761e-06	0	1.25917e-05	0	0
AGTGAGGGTTGAACTC-1	0.946394	0	0.0505295	0	0.0030765	0	0	0	0
AGTGAGGTCATTGCGA-1	0.850488	0	0.125343	0	0.0241692	0	0	0	0
AGTGGGAAGACCACGA-1	0.846711	0	0.153289	0	0	0	0	0	0
AGTGGGAAGAGACGAA-1	0.0672789	0	0	0	0.0154681	0	0.917253	0	0
AGTGGGAAGATCCCAT-1	0.856862	0	0.0346564	0	0.0638841	0	0.0445974	0	0
AGTGGGACAGTTAACC-1	1.4504e-07	8.5883e-08	1.49248e-07	3.59409e-07	6.68323e-08	2.60088e-08	0.999999	1.31725e-08	0
AGTGGGAGTAACGTTC-1	0.81556	0	0.184358	0	8.17468e-05	0	0	0	0
AGTGTCACACCCATGG-1	0.999918	0	1.93455e-05	0	4.27332e-05	0	0	2.01615e-05	0
AGTGTCACACCTCGGA-1	0.906547	0	0.0836869	0	0	0.00976591	0	0	0
AGTGTCACACTACAGT-1	0.999885	0	5.6437e-05	0	3.48405e-05	0	2.37629e-05	0	0
AGTGTCACAGTTCCCT-1	0.999954	0	3.12795e-05	0	0	0	1.42279e-05	0	0
AGTGTCACATAAGACA-1	6.74619e-17	1	2.49726e-15	0	1.3632e-17	0	4.22076e-17	3.56874e-17	8.92483e-18
AGTGTCACATGGTAGG-1	0.999983	0	3.73039e-06	0	9.67487e-06	0	3.88731e-06	0	0
AGTGTCAGTTGTCGCG-1	1.42745e-14	7.35039e-15	3.29843e-15	1.69357e-15	4.29631e-15	3.44444e-15	1	2.18685e-14	0
AGTGTCATCACGCATA-1	0.999662	0	0.00033771	0	0	0	0	0	0
AGTGTCATCCACGCAG-1	0.999994	1.75406e-06	0	0	1.17794e-06	3.08278e-07	2.04325e-06	0	4.72544e-07
AGTTGGTAGCCGCCTA-1	0.95762	0	0.042145	0	0.000234797	0	0	0	0
AGTTGGTCACCAGATT-1	6.85858e-07	3.05029e-08	2.43053e-07	1.14669e-05	2.81796e-07	4.78963e-08	2.33926e-07	4.73886e-05	0.99994
AGTTGGTCATCGGTTA-1	1.01963e-22	0	0	1.76547e-12	5.16443e-23	0	8.4626e-23	5.4968e-23	1
AGTTGGTGTTAGTGGG-1	0.947138	0	0.0386084	0	0.0142539	0	0	0	0
ATAACGCAGATCGGGT-1	0.885023	0	0.0747166	0	0.0259849	0	0.0142753	0	0
ATAACGCAGCCAGTAG-1	1	0	6.54262e-11	0	0	0	0	0	0
ATAACGCAGGAATGGA-1	2.67835e-09	0	0	0.971817	5.08004e-08	2.87468e-09	2.9533e-08	0.000815372	0.0273677
ATAACGCAGTCGTACT-1	1.02517e-12	1	6.90583e-16	5.06907e-16	0	4.85285e-15	7.72986e-15	9.18076e-14	4.21566e-15
ATAACGCAGTTACCCA-1	0.94754	0	0	0	0.0524604	0	0	0	0
ATAACGCCAATCACAC-1	6.57513e-24	1	5.68923e-30	0	3.14203e-29	0	9.11487e-32	0	0
ATAACGCGTCCTCTTG-1	2.78893e-17	0	1	0	4.75929e-23	0	2.54811e-22	0	0
ATAACGCGTCTAGTGT-1	1	0	1.16207e-21	0	3.2182e-57	0	0	2.1808e-57	0
ATAACGCGTCTTGTCC-1	0.999999	0	1.10448e-06	0	9.1731e-08	0	1.17243e-07	0	0
ATAACGCTCCTTGCCA-1	0.999835	0	0.000154803	0	5.68648e-06	0	0	4.91193e-06	0
ATAAGAGAGAAACCGC-1	0.812087	0	0.118179	0	0.0207084	0	0.049025	0	0
ATAAGAGCATCAGTCA-1	0.999807	0	0.000185812	0	5.40648e-06	0	1.6368e-06	0	0
ATAAGAGGTGAGGGAG-1	0.706297	0	0.272674	0	0.00841604	0	0.0126129	0	0
ATAAGAGGTTGGTTTG-1	0.971218	0	0	0	0.0251647	0	0.00361731	0	0
ATAAGAGTCTTACCGC-1	0.812507	0	0.129154	0	0.00695615	0	0.0513823	0	0
ATAGACCAGACAGGCT-1	0.896572	0	0.0667164	0	0.0367116	0	0	0	0
ATAGACCAGCCCGAAA-1	0.999927	0	0	0	0	0	7.3311e-05	0	0
ATAGACCAGTAGTGCG-1	5.7776e-29	0	0	1	0	0	0	1.33026e-24	2.81253e-08
ATAGACCAGTTCCACA-1	0.828737	0	0.118449	0	0.0528138	0	0	0	0
ATCACGAAGATCCCGC-1	0.999935	0	2.58223e-05	0	2.644e-05	0	1.25701e-05	0	0
ATCACGAAGCTAGTGG-1	0.999804	0	0.000180543	0	1.54411e-05	0	0	0	0
ATCACGAAGTTGCAGG-1	4.23459e-05	0	1.70609e-05	0.999898	3.53164e-06	0	2.18468e-05	1.75581e-05	0
ATCACGACACATAACC-1	0.935499	0	0.0442469	0	0.0202546	0	0	0	0
ATCACGACACCCATGG-1	0.999833	0	0.00014548	0	2.11404e-05	0	0	0	0
ATCACGACATACGCCG-1	0.846806	0	0.124328	0	0	0	0	0.0288663	0
ATCACGAGTCAACTGT-1	0.999322	0	0.000510973	0	8.13697e-05	0	8.53632e-05	0	0
ATCACGAGTTACAGAA-1	0.999471	0	0.00052917	0	0	0	0	0	0
ATCACGAGTTATTCTC-1	3.29102e-07	0.999991	4.98537e-07	0	7.89014e-07	0	0	7.57548e-06	0
ATCACGATCAAACGGG-1	1	0	4.67247e-16	5.29411e-49	7.88474e-49	0	6.14997e-49	0	0
ATCATCTAGACAAGCC-1	0.883435	0	0.105544	0	0.0110209	0	0	0	0
ATCATCTGTCGGCACT-1	0.781545	0	0.171109	0	0.0395452	0	0.00780065	0	0
ATCATCTGTTACTGAC-1	0.891906	0	0.10806	0	1.05022e-05	0	1.05578e-05	1.24137e-05	0
ATCATCTGTTCAGACT-1	0.935803	0	0.043198	0	0.00753233	0.00213065	0.0113356	0	0
ATCATCTTCTGCGACG-1	0.0732733	0	0	0	0	0	0.926087	0.000639353	0
ATCATGGAGCACCGCT-1	0.0106333	0	0	0	0	0.00743256	0.981934	0	0
ATCATGGAGTGGTAGC-1	0.999917	0	4.33993e-05	0	1.94126e-05	0	1.97274e-05	6.83282e-07	0
ATCATGGCAATGGATA-1	0.613528	0.221142	0.0282987	0.0158814	0.042176	0	0.0789745	0	0
ATCATGGGTATTCTCT-1	4.94512e-11	0	0	0	8.59591e-12	9.44718e-13	1.96369e-11	4.89132e-09	1
ATCATGGGTGTTGAGG-1	3.17484e-07	0	1.41168e-08	3.96682e-09	9.0929e-09	0	4.01663e-08	1.40651e-09	1
ATCATGGTCAAACAAG-1	0.876977	0	0.112193	0	0.01083	0	0	0	0
ATCATGGTCCACTCCA-1	0.998587	0	0.000789612	0	0.000346523	0	0	0.000277146	0
ATCATGGTCTCTTATG-1	2.38238e-12	1	1.34343e-11	0	9.85977e-14	0	0	1.78577e-12	1.82886e-13
ATCCACCAGTGTTGAA-1	0.87254	0	0.0956985	0	0.0317612	0	0	0	0
ATCCACCCACAACTGT-1	0.999962	6.70118e-06	6.42067e-06	0	4.33628e-06	0	7.85983e-06	1.22415e-05	0
ATCCACCCACTGTCGG-1	3.25596e-10	7.38699e-09	6.49092e-11	9.63609e-09	1.43975e-11	1.73133e-11	1	9.27035e-11	0
ATCCACCGTCGCATAT-1	0.753469	0	0.223287	0	0.0232436	0	0	0	0
ATCCACCTCCGCTGTT-1	1	0	2.83003e-09	0	8.02617e-13	0	2.1268e-12	0	0
ATCCGAAAGATATACG-1	0.8176	0	0.080917	0	0.0130818	0	0.0599774	0.0284235	0
ATCCGAACATCCCACT-1	0.999933	0	6.68272e-05	5.47704e-08	4.91594e-08	0	6.49108e-08	0	0
ATCGAGTAGAGGTAGA-1	0.992236	0	0.0058018	0	0.00196237	0	0	0	0
ATCGAGTAGGATGCGT-1	4.79869e-12	0	0	0	0	0	4.48299e-13	0	1
ATCGAGTCAATCTACG-1	5.09621e-09	4.20765e-09	6.02227e-09	0.00695085	3.71796e-09	2.60063e-09	0.993049	2.64301e-09	0
ATCGAGTCACATAACC-1	0.978278	0	0	0	0.0118076	0	0	0.00991439	0
ATCGAGTCACTTCTGC-1	1.0068e-20	0	5.46749e-21	2.31063e-17	2.8574e-21	3.3278e-22	3.67616e-21	2.95529e-16	1
ATCGAGTCATGTCCTC-1	2.73816e-12	0.000178104	2.07874e-11	0	8.12527e-13	1.41406e-13	0.999822	0	2.1961e-13
ATCGAGTTCTTTCCTC-1	7.90087e-07	0.999999	0	0	2.51685e-08	0	2.07375e-09	2.93564e-08	0
ATCTACTAGAGGACGG-1	2.09174e-10	1.18504e-10	4.52865e-10	3.54016e-05	8.18161e-11	3.51914e-11	0.999965	1.38894e-10	0
ATCTACTAGCTAGTGG-1	0.99989	0	5.01365e-05	0	3.69833e-05	0	1.92308e-05	3.59923e-06	0
ATCTACTCACGAAGCA-1	1.34562e-16	4.38226e-16	9.30516e-15	1	1.30653e-15	7.84206e-16	2.58269e-15	5.23237e-17	0
ATCTACTCAGATCCAT-1	1	0	0	0	3.32752e-10	0	0	0	0
ATCTACTCATGGGAAC-1	0.796542	0	0.152243	0	0.0291734	0	0.0220419	0	0
ATCTACTGTCTAGCCG-1	0.84725	0	0.130039	0	0.0227107	0	0	0	0
ATCTACTGTCTCCACT-1	0.94025	0	0.0401852	0	0.0151212	0	0.0044435	0	0
ATCTACTTCACAGGCC-1	0.99993	0	0	0	2.63676e-05	0	4.40922e-05	0	0
ATCTGCCCAGACGCAA-1	0.999907	0	9.29315e-05	0	0	0	0	0	0
ATCTGCCCATATGGTC-1	0.88259	0	0.0614774	0	0.0365677	0	0.0193651	0	0
ATCTGCCCATCGGGTC-1	0.999974	0	1.74775e-05	0	8.09677e-06	0	0	0	0
ATCTGCCGTTCGTCTC-1	0.999948	0	5.12321e-05	0	2.83144e-07	0	1.85719e-07	1.37309e-07	0
ATCTGCCTCCAATGGT-1	0	8.22141e-28	1.80024e-27	4.33701e-26	1.10915e-27	0	6.88203e-28	6.14661e-26	1
ATGAGGGCAAAGGCGT-1	0.934534	0	0.0654661	0	0	0	0	0	0
ATGAGGGCAAAGTGCG-1	0.80161	0	0.170486	0	0	0	0	0.0279032	0
ATGAGGGCACCTGGTG-1	0	0	0	1	0	5.58251e-29	0	0	2.77202e-21
ATGAGGGCATACAGCT-1	0.999856	0	5.27211e-05	0	7.73855e-05	0	1.38683e-05	0	0
ATGAGGGGTCCATCCT-1	0.999966	0	0	0	1.56192e-05	0	1.84391e-05	0	0
ATGAGGGGTCCGAATT-1	1.58447e-19	0	1.44276e-19	0	7.25757e-20	8.40276e-20	1.61101e-19	0	1
ATGAGGGTCCAGAAGG-1	0.917474	0	0.0544365	0	0.0125378	0	0.0111483	0.00440313	0
ATGAGGGTCCATGAAC-1	0.992687	0	0.00731293	0	0	0	0	0	0
ATGAGGGTCCGCAGTG-1	0.825819	0	0.162207	0	0	0.0119748	0	0	0
ATGCGATCAACTGCTA-1	3.16716e-08	0	1.79763e-07	0	0	1.86902e-09	0	1	0
ATGCGATCACCCAGTG-1	0.999998	2.3019e-06	0	0	9.5622e-09	1.3855e-08	2.19077e-08	9.40935e-09	0
ATGCGATCATCGACGC-1	8.9576e-21	1	7.41137e-19	0	3.60371e-23	0	1.19802e-22	7.7496e-24	4.49666e-24
ATGCGATGTAGGGACT-1	6.22649e-25	1	1.29582e-25	0	4.4662e-25	2.2389e-25	8.71039e-25	1.56175e-25	0
ATGCGATTCAGCGACC-1	4.61699e-16	0	2.82718e-16	7.20113e-13	0	2.04577e-16	1	1.11398e-15	1.99362e-16
ATGCGATTCCTCCTAG-1	0.999933	0	4.75314e-05	0	1.92597e-05	0	0	0	0
ATGCGATTCTGGGCCA-1	0	0	4.70365e-13	1	0	1.14131e-13	1.6192e-13	6.73859e-13	0
ATGCGATTCTGTCTCG-1	1	0	2.15057e-10	0	3.63622e-12	0	3.75853e-12	0	0
ATGGGAGAGCACCGCT-1	0.999912	0	3.56526e-05	0	5.19106e-05	0	0	0	0
ATGGGAGAGTGTTAGA-1	1	0	0	0	0	0	0	1.09396e-09	0
ATGGGAGCAAGCGAGT-1	0.999022	0	0.000960935	0	0	1.6355e-06	1.51596e-05	0	0
ATGGGAGCACAGCCCA-1	1	5.72073e-32	6.99405e-31	0	1.57704e-31	0	2.73454e-31	6.19376e-32	0
ATGGGAGGTTCGTTGA-1	1.05314e-19	0	1	5.60733e-22	1.12027e-21	0	5.94739e-23	1.71731e-21	0
ATTACTCAGTAGTGCG-1	0.999516	0	0.000291827	0	7.67392e-05	0	6.41153e-05	5.13859e-05	0
ATTACTCAGTGGACGT-1	0.999954	0	0	0	4.28714e-05	0	3.52963e-06	0	0
ATTACTCCAAAGCAAT-1	0.781873	0	0.169943	0	0.0366139	0	0.01157	0	0
ATTACTCCATATACGC-1	0.902179	0	0.0795946	0	0.00578016	0.0124463	0	0	0
ATTACTCGTCGCTTTC-1	0.999992	0	0	0	0	8.16087e-06	0	0	0
ATTACTCGTGAAATCA-1	0.903918	0	0	0	0.0155339	0.00749761	0.0730502	0	0
ATTACTCTCGGACAAG-1	0.999709	0	0.000276074	0	1.437e-06	0	1.38625e-05	0	0
ATTACTCTCTCTTATG-1	0.925335	0	0	0	0.0566525	0	0.0180122	0	0
ATTATCCAGCGTTCCG-1	0.739519	0	0.239008	0	0.0205711	0	0.000902102	0	0
ATTATCCCACACTGCG-1	0.999927	0	3.37057e-05	0	3.31764e-05	0	6.12989e-06	0	0
ATTATCCCAGTGGAGT-1	0.805069	0	0.130259	0	0.0579637	0	0.00670781	0	0
ATTATCCTCACCGGGT-1	2.87369e-08	0	4.45776e-08	1.44589e-08	3.57807e-08	0	5.38571e-08	3.9097e-06	0.999996
ATTCTACAGGGCTTGA-1	1	3.25576e-29	4.66067e-29	5.3002e-29	0	0	6.42825e-29	1.76692e-29	2.92869e-28
ATTCTACAGTAAGTAC-1	0.857947	0	0.00913741	0	0.0855236	0	0.0313085	0.0160832	0
ATTCTACCACCAGTTA-1	2.09603e-17	0	0	9.62885e-15	1.25935e-17	1.27963e-17	3.26252e-17	0	1
ATTCTACCACCTGGTG-1	0	0	1.30686e-17	1.87077e-11	1.91325e-17	7.32337e-18	1.862e-14	1.67838e-17	1
ATTCTACCACTTAACG-1	1	0	2.95012e-10	0	7.8935e-11	2.36647e-11	1.1508e-10	2.47827e-10	1.46253e-11
ATTCTACGTATCGCAT-1	0.866837	0	0.107347	0	0.0258163	0	0	0	0
ATTCTACGTTGGTTTG-1	8.16455e-06	0	5.25652e-07	9.20582e-07	4.1666e-07	0	5.5558e-07	0	0.999989
ATTCTACTCAAGGCTT-1	0.831638	0	0.117371	0	0.0465419	0	0.00444966	0	0
ATTCTACTCTTATCTG-1	1.5061e-19	0	5.05852e-21	4.73314e-13	1.35749e-20	1.22539e-21	2.08349e-20	4.41427e-15	1
ATTGGACAGCCACTAT-1	0.919719	0	0	0	0.0802807	0	0	0	0
ATTGGACCACGCATCG-1	3.61964e-05	0.00229978	2.39102e-05	1.24007e-05	9.54147e-06	7.43796e-06	0.997602	8.43957e-06	0
ATTGGACCATGCATGT-1	0.999994	0	3.57857e-06	0	0	2.84148e-06	0	0	0
ATTGGACGTGTCGCTG-1	1	0	0	0	0	0	0	0	0
ATTGGACTCACGACTA-1	0.80897	0	0.173191	0	0	0.0178395	0	0	0
ATTGGACTCTCACATT-1	2.89999e-05	0	0	5.41933e-06	3.28864e-06	0	0.999962	0	0
ATTGGTGAGAATGTTG-1	0.999959	0	3.25044e-05	0	5.02382e-06	0	3.41243e-06	0	0
ATTGGTGAGACAGGCT-1	0.900041	0	0.0998774	0	6.96216e-05	1.23249e-05	0	0	0
ATTGGTGAGTCGATAA-1	0.999985	0	0	0	1.48714e-05	0	0	0	0
ATTGGTGCACTAGTAC-1	0.775787	0	0.187617	0	0.0365966	0	0	0	0
ATTGGTGGTCCCTTGT-1	0.937564	0	0.0414221	0	0.0210142	0	0	0	0
ATTGGTGGTTGTGGCC-1	3.86394e-16	3.90865e-17	0	0	0	1.82395e-17	1.46093e-16	8.27117e-14	1
ATTGGTGTCCATGAGT-1	0.755398	0	0.244602	0	0	0	0	0	0
ATTTCTGAGCGAGAAA-1	0.955619	0	0.0331047	0	0.00582411	0	0	0.00545236	0
ATTTCTGCAGCTATTG-1	0.718105	0	0.229585	0	0.0490576	0	0.00325268	0	0
ATTTCTGGTCAACTGT-1	0.999957	0	0	0	2.5387e-05	0	1.21205e-05	5.08133e-06	0
ATTTCTGGTTAAGATG-1	0.844576	0	0.155424	0	0	0	0	0	0
CAACCAAAGGTGCTTT-1	0.878543	0	0.0838197	0	0.0376374	0	0	0	0
CAACCAAGTATATCCG-1	0.998447	0	0.00155297	0	0	0	0	0	0
CAACCAAGTATCGCAT-1	8.35374e-14	0	6.68502e-15	1.93664e-13	1.49168e-14	6.22915e-15	2.06442e-14	8.82057e-11	1
CAACCAAGTGGCCCTA-1	0.899399	0	0.0977385	0	0.00286246	0	0	0	0
CAACCAATCATCTGTT-1	3.41223e-11	4.8844e-12	0	0	7.76514e-12	0	1	1.04235e-13	0
CAACCAATCTGCTTGC-1	0.807107	0	0.152183	0	0.0140565	0	0.0266537	0	0
CAACCTCAGTAGGCCA-1	0.93597	0	0.0640293	3.04739e-08	1.09119e-07	0	1.4419e-07	1.32534e-07	0
CAACCTCCAAGTTCTG-1	5.76554e-10	0	1.26856e-10	4.35944e-10	4.57213e-10	0	3.98634e-10	1.46964e-09	1
CAACCTCGTAGCTAAA-1	0.938263	0	0.043224	0	0.0120247	0	0.00648814	0	0
CAACCTCGTCACAAGG-1	0.870386	0	0.0790462	0	0.0505683	0	0	0	0
CAACCTCGTCCGAAGA-1	0.880383	0	0.111164	0	0.00597748	0	0.00247588	0	0
CAACCTCGTCGCGTGT-1	0.998812	0	0.00118842	0	5.74558e-10	0	0	0	0
CAACCTCTCACCGGGT-1	0.999362	0	0.000593527	0	4.40373e-05	7.22312e-07	0	0	0
CAACCTCTCATGTCCC-1	0.825348	0	0.156372	0	0.0182798	0	0	0	0
CAACTAGCAAATACAG-1	0.882252	0	0.0950401	0	0.0120124	0	0.0106958	0	0
CAACTAGGTCTTTCAT-1	0.877004	0	0.0665801	0	0.0420436	0	0.0143727	0	0
CAAGAAACAAACTGCT-1	0.999701	0	0	0	0.000294289	0	5.18249e-06	0	0
CAAGAAACACAGCCCA-1	0.999958	0	4.10004e-05	0	0	5.79629e-07	0	0	0
CAAGAAACACAGGCCT-1	1	4.41397e-19	7.1092e-15	0	2.00269e-17	0	2.56522e-18	0	0
CAAGAAACACGGTTTA-1	0.999795	0	0.000171196	0	2.56922e-05	0	8.16784e-06	0	0
CAAGAAAGTCTTCGTC-1	0.999993	0	5.56943e-06	0	4.69723e-07	3.6564e-07	8.44911e-07	0	0
CAAGAAATCACCGGGT-1	3.91667e-15	1	4.40797e-15	5.53642e-16	3.11536e-15	8.91784e-16	5.87452e-15	1.29286e-15	1.2106e-16
CAAGATCAGCTCCTTC-1	0.93976	0	0.0317513	0	0.0251988	0	0.00328969	0	0
CAAGATCAGGGTGTTG-1	0.920275	0	0.0541524	0	0.025573	0	0	0	0
CAAGATCCACGTTGGC-1	0.855347	0	0.115035	0	0.0296176	0	0	0	0
CAAGATCCAGCGATCC-1	0.999289	0	0.000708021	1.12189e-06	4.70637e-07	0	1.3244e-06	0	0
CAAGATCGTCGAATCT-1	0.816441	0	0.180257	0	0.00330182	0	0	0	0
CAAGATCTCACTTACT-1	0.831984	0	0.0986233	0	0.0311406	0	0.0382519	0	0
CAAGATCTCGCAAACT-1	0.046769	0	0	0	0.00672133	0	0.938188	0.00832126	0
CAAGGCCAGCTGAACG-1	0.907764	0	0.0742729	0	0.0179627	0	0	0	0
CAAGGCCGTTCCACGG-1	1.7817e-17	1	0	5.02286e-18	2.03245e-17	7.89976e-18	2.99557e-17	4.51758e-18	0
CAAGGCCTCAGAGCTT-1	0.922192	0	0.0209979	0	0.0383611	0	0.0184491	0	0
CAAGGCCTCCGTACAA-1	0.999917	8.89714e-06	8.88914e-06	0	2.32517e-05	0	1.36704e-05	2.79535e-05	0
CAAGGCCTCGTTACAG-1	0.999446	0	0.00055356	0	0	0	4.39062e-08	1.21826e-07	0
CAAGGCCTCTTGAGGT-1	0.861331	0	0.124263	0	0.0081454	0	0.00467384	0.00158736	0
CAAGTTGAGAAGAAGC-1	0.969967	0.0251634	0.00474111	2.70209e-06	1.33595e-05	0	3.2038e-05	7.48387e-05	5.82239e-06
CAAGTTGAGAGCAATT-1	0.840043	0	0.154399	0	0.00555833	0	0	0	0
CAAGTTGAGCTCCTCT-1	9.14138e-15	0	1.8241e-15	0.000130435	6.74453e-15	2.24356e-15	2.18704e-14	1.22011e-13	0.99987
CAAGTTGAGTGCCAGA-1	0.99949	0	0.000371323	2.15797e-05	4.59525e-05	0	2.95384e-05	4.11982e-05	0
CAAGTTGCAGCTGTTA-1	1.34368e-06	0	0	0	3.02361e-07	0	1.87407e-07	2.13646e-06	0.999996
CAAGTTGGTCAAAGAT-1	0.999584	0	0.000415868	0	1.52264e-07	0	1.02495e-07	4.4818e-08	0
CAAGTTGTCAACGCTA-1	0.999883	0	4.35619e-05	0	1.51186e-05	0	5.87336e-05	0	0
CAAGTTGTCCTAGGGC-1	1.80696e-08	0	6.90818e-09	1.80365e-08	0	1.59849e-09	1	3.46217e-10	0
CAAGTTGTCGCTTAGA-1	3.81973e-07	2.41317e-07	4.27979e-06	4.69759e-07	5.6957e-07	6.33098e-08	0.999993	4.77144e-07	1.13521e-07
CACAAACCAAGTTAAG-1	0.999994	0	6.48234e-06	0	3.08904e-09	0	1.87986e-09	3.70418e-09	0
CACAAACCATGAGCGA-1	3.25045e-19	2.5402e-19	8.43169e-17	0	1.92919e-18	0	0	2.44839e-18	1
CACAAACGTCGCGTGT-1	0.852799	0	0.139716	0	0.00748461	0	0	0	0
CACAAACTCATGCATG-1	0.997085	0	0.00285367	0	0	6.09352e-05	0	0	0
CACACAAAGACACGAC-1	0	0	1	1.54622e-13	1.00536e-11	1.28061e-12	4.48937e-12	0	0
CACACAAGTCTTGCGG-1	3.35873e-10	4.01576e-09	3.41316e-10	3.74257e-07	1.09344e-10	9.97036e-11	1	1.12039e-10	0
CACACAAGTGCAACGA-1	0.999825	0	0	0	6.30929e-05	0	6.12671e-05	5.05119e-05	0
CACACAAGTGCCTGCA-1	0.904848	0	0.0419998	0	0.0275523	0	0	0.0255998	0
CACACCTAGACAATAC-1	0.991623	0	0.00199213	0	0.00638534	0	0	0	0
CACACCTAGCCACGCT-1	0.901583	0	0.0227983	0	0.0756188	0	0	0	0
CACACCTAGTGTGGCA-1	0.93211	0	0.0678902	0	0	0	0	0	0
CACACCTGTCAACATC-1	2.61106e-10	6.50121e-12	1.57429e-12	1	2.51616e-11	9.69292e-12	3.21727e-11	2.0873e-11	0
CACACCTTCCAGAAGG-1	2.01591e-09	0	0	0.999756	3.94279e-10	0	1.21324e-09	5.62565e-10	0.000244403
CACACTCAGACTTGAA-1	3.90155e-24	0	0	2.78288e-23	8.73258e-26	0	2.49726e-24	0	1
CACACTCCAAATTGCC-1	0.0451048	0	0	0	0.0476486	0	0.907247	0	0
CACACTCCAGTTTACG-1	5.58111e-05	0	0	0.999883	1.10323e-05	0	2.0701e-05	2.23707e-05	7.04668e-06
CACAGGCAGAATTCCC-1	0.0328756	0	0	0	0.00997102	0	0.957153	0	0
CACAGGCCAAAGGAAG-1	0.767442	0	0.232548	0	1.62186e-06	0	9.39142e-07	7.30218e-06	0
CACAGGCCACTTAAGC-1	1	0	3.36745e-17	0	2.15989e-17	0	8.08524e-18	0	0
CACAGGCGTCAGAATA-1	0.814672	0	0.1619	0	0.0234282	0	0	0	0
CACAGGCGTCATCGGC-1	0.88491	0	0	0	0.0445491	0	0.0705408	0	0
CACAGGCTCCCATTAT-1	1.97248e-15	3.04478e-17	1.08845e-16	3.46528e-11	7.50651e-17	0	1.19307e-16	3.61821e-16	1
CACAGGCTCTGCCCTA-1	0.826996	0	0.164193	0	0.00881108	0	0	0	0
CACAGGCTCTGTTGAG-1	4.01165e-53	1	3.79049e-60	0	6.92319e-61	0	1.70078e-60	5.49617e-61	1.40347e-60
CACAGGCTCTTACCGC-1	7.79169e-10	1	2.85618e-10	2.67964e-10	6.52215e-10	2.90641e-10	1.42756e-09	3.54722e-10	0
CACAGTAAGGCGCTCT-1	0.906718	0	0.00638484	0	0.0478123	0	0.0390853	0	0
CACAGTACACCTCGGA-1	0.884171	0.0264376	0.0259225	0	0.0435831	0	0.0179815	0.00190449	0
CACAGTACACTAAGTC-1	2.7322e-09	1	1.16835e-10	0	4.17519e-13	0	1.72411e-12	2.75588e-13	0
CACAGTACATCGGTTA-1	0.999914	0	6.31105e-05	0	5.30986e-06	0	1.75323e-05	0	0
CACAGTAGTATGAAAC-1	0.823019	0	0.148277	0	0.016618	0	0.0120864	0	0
CACAGTAGTTGACGTT-1	0.917088	0	0.0592262	0	0.0236853	0	0	0	0
CACAGTATCATAACCG-1	0.31584	0	0.68413	0	0	3.02163e-05	0	0	0
CACATAGAGAGCTTCT-1	5.60131e-19	0	1.43199e-16	1.25503e-19	1.73373e-19	3.20419e-19	3.17772e-19	1	0
CACATAGGTATATGGA-1	0.822794	0	0.167907	0	0.00929893	0	0	0	0
CACATAGGTCTGGAGA-1	3.79399e-12	0	1.18315e-10	5.20193e-15	4.9621e-15	1.72594e-15	7.17133e-15	1	0
CACATTTCACTCTGTC-1	0.999742	0	0.000200836	0	1.78307e-05	0	3.97874e-05	0	0
CACATTTCAGGAATCG-1	6.57721e-81	5.16609e-109	1	1.06232e-108	1.74217e-108	1.11641e-109	2.37163e-108	9.76554e-109	8.22928e-108
CACATTTGTCCTCCAT-1	0.789133	0	0.162529	0	0.0281749	0	0	0.0201626	0
CACATTTGTTCAGCGC-1	1.42983e-05	0.999984	0	0	0	5.18384e-07	1.11729e-06	0	0
CACATTTGTTGCTCCT-1	0.999999	0	2.56653e-07	0	1.07165e-07	0	2.63347e-07	0	0
CACCACTAGAATAGGG-1	0.840898	0	0.159102	0	0	0	0	0	0
CACCACTAGGATGGTC-1	0.890767	0	0.109233	0	0	0	0	0	0
CACCACTGTAGTAGTA-1	0.999992	0	4.18614e-06	7.2145e-07	2.78163e-06	0	0	0	0
CACCACTGTTCATGGT-1	0.985914	0	0	0	0	0.0140857	0	0	0
CACCACTTCTACGAGT-1	0.00349702	0	0.996503	0	1.19353e-08	3.69287e-09	6.87657e-09	1.14599e-08	0
CACCAGGAGAAGGTGA-1	6.44934e-11	0	5.07547e-11	1	0	2.50944e-11	0	2.05353e-09	0
CACCAGGAGATATGGT-1	5.88324e-20	1	2.68349e-22	1.54304e-22	9.15131e-22	2.53301e-22	1.29859e-21	7.25074e-22	0
CACCAGGAGGCTCTTA-1	0.992623	0	0.00324336	0	0	0	0.00413376	0	0
CACCAGGCAAATTGCC-1	0.922956	0	0.0424109	0	0.0334057	0	0.000156763	0.00107087	0
CACCAGGCATCCCATC-1	1.43734e-18	0	7.29085e-19	8.77195e-19	3.01752e-19	0	1.07691e-18	3.05677e-18	1
CACCAGGGTGGTAACG-1	0.810527	0	0.129501	0	0.0319384	0	0.0280338	0	0
CACCAGGTCACTTACT-1	2.44422e-05	0	0	2.67238e-07	4.06134e-06	0	0.999971	0	0
CACCTTGAGAGGTTGC-1	0.996742	0	0.00325777	0	4.40761e-11	0	0	0	0
CACCTTGAGATATGCA-1	0.999754	0	0.000235625	0	4.14019e-06	0	5.77409e-06	0	0
CACCTTGCACCGGAAA-1	8.42229e-09	3.88549e-09	3.40646e-08	1	2.39815e-08	2.05563e-08	1.00677e-07	2.38034e-08	3.36161e-09
CACCTTGCACCGTTGG-1	0.78815	0	0.20343	0	0.00388669	0	0.00453368	0	0
CACCTTGCACGAAAGC-1	3.60149e-07	1.44192e-05	1.0598e-06	0.00384033	5.4862e-07	4.70436e-07	0.996143	0	0
CACCTTGCATTAACCG-1	2.24824e-10	4.82891e-11	1.17217e-10	4.06011e-11	1.25913e-10	5.74507e-11	1.17439e-10	1	4.7509e-10
CACCTTGGTCGGATCC-1	1	0	0	0	0	0	0	0	0
CACCTTGGTTACCAGT-1	0.999925	0	0	0	3.6655e-05	0	0	3.81434e-05	0
CACCTTGTCAAGCCTA-1	1	5.9783e-10	3.16219e-10	0	4.97159e-11	0	3.06727e-10	0	0
CACTCCAAGCTCCCAG-1	0.864215	0	0.12405	0	0.0117349	0	0	0	0
CACTCCAAGTGTACGG-1	0.999955	6.42502e-06	8.78268e-07	0	7.4111e-06	0	3.07182e-05	0	0
CACTCCACACATGACT-1	0.999749	1.58781e-08	0.000251409	0	9.19503e-09	0	2.4358e-08	4.25697e-10	0
CACTCCACACCCAGTG-1	1.3436e-13	0	0	1.15986e-13	3.54718e-14	0	4.43456e-14	0	1
CACTCCACATAGGATA-1	1	0	5.08344e-27	0	9.32154e-28	0	1.04707e-27	0	0
CACTCCACATCGGAAG-1	0.999941	0	4.61309e-05	0	0	1.27257e-05	0	0	0
CACTCCACATCTCCCA-1	0.942032	0	0	0	0.0579677	0	0	0	0
CACTCCAGTTCAGGCC-1	1	0	6.55324e-16	0	2.45627e-19	0	1.19582e-18	0	0
CACTCCATCACGCATA-1	1.02324e-12	0	0	1.79812e-12	3.06712e-13	0	0	0	1
CACTCCATCGTATCAG-1	2.20884e-11	0	1	0	1.81585e-14	0	0	2.35814e-12	0
CACTCCATCTGCCAGG-1	8.89368e-15	4.15959e-15	2.67914e-14	1.39914e-13	6.00054e-15	7.00491e-16	1	1.65783e-14	0
CAGAATCAGGTGCACA-1	0.799703	0	0.145784	0	0.0292399	0	0.0252729	0	0
CAGAATCCAACACCTA-1	4.18638e-05	0	0.999958	0	9.09256e-08	9.10198e-09	4.05912e-08	0	0
CAGAATCCAACCGCCA-1	0.874221	0	0.0975101	0	0.0282687	0	0	0	0
CAGAATCCAATCCGAT-1	0.865909	0	0.106578	0	0.0237881	0	0	0.00372454	0
CAGAATCCACGCTTTC-1	0.999921	0	1.35998e-06	0	7.74873e-05	0	0	0	0
CAGAATCGTCGCTTCT-1	0	3.36073e-30	2.19293e-29	3.54993e-29	2.15448e-29	9.09629e-30	0	2.76882e-30	1
CAGAATCTCACCCTCA-1	1.19942e-06	0.0266393	3.59616e-06	3.27708e-06	1.45239e-06	0	0.973301	4.93707e-05	2.93708e-07
CAGAATCTCGGAATCT-1	0.999909	0	9.14084e-05	0	0	2.53659e-13	1.47556e-13	0	0
CAGAGAGAGATAGCAT-1	1.70016e-07	0.000749058	2.49093e-07	7.7621e-05	8.90186e-07	0	0.99917	2.0136e-06	3.65722e-07
CAGAGAGAGCTTTGGT-1	0.999961	0	1.20413e-05	0	1.03504e-05	0	1.62147e-05	0	0
CAGAGAGAGGCGATAC-1	4.1166e-07	0.999999	6.79763e-08	0	5.93802e-08	0	3.83237e-08	3.34535e-09	0
CAGAGAGCAATCGGTT-1	0.864466	0	0.117253	0	0.0182812	0	0	0	0
CAGAGAGCACAGTCGC-1	0.999996	0	3.76138e-06	0	1.35764e-11	0	1.64693e-11	0	0
CAGAGAGCACCACCAG-1	0.999971	2.82826e-11	2.92777e-05	0	0	0	7.30754e-11	0	0
CAGAGAGCATACGCTA-1	0	0	0	0	9.73839e-11	0	1.85868e-10	0	1
CAGAGAGGTAGCCTAT-1	1.32993e-14	0	0	7.06104e-15	4.61823e-15	0	9.27924e-15	7.80904e-13	1
CAGAGAGGTCGAATCT-1	2.94206e-06	1.74227e-07	6.75709e-08	0	4.09246e-07	0	0.999995	1.67943e-06	0
CAGAGAGGTTAGATGA-1	0.998284	0	0	0	0.000873384	0	0.000843046	0	0
CAGAGAGTCGCCGTGA-1	0.999984	0	1.27413e-05	0	1.25841e-06	0	1.06439e-06	1.33646e-06	0
CAGATCAAGCGGATCA-1	0.999461	0	0.000434185	0	6.28967e-05	0	0	4.24102e-05	0
CAGATCAAGCTAACTC-1	0	1	2.04118e-07	0	5.61207e-08	1.33936e-08	2.26926e-08	0	0
CAGATCACAATGGAAT-1	0.999774	0	0.000191074	0	0	3.5201e-05	0	0	0
CAGATCAGTCTGGAGA-1	0.999297	0	0.000702974	0	0	0	0	0	0
CAGATCAGTGTTCTTT-1	0.999551	0	0.000382123	0	6.66766e-05	0	0	0	0
CAGATCAGTTCGTCTC-1	0	0.000130424	0.00112348	0.00490154	0.000139793	0	0.993705	0	0
CAGCAGCAGAGGTAGA-1	2.79898e-31	1.27624e-31	1	0	9.45019e-31	0	5.07886e-31	5.50573e-31	5.79253e-30
CAGCAGCCAGCCTTGG-1	0.999969	0	0	0	8.2229e-06	0	1.67792e-05	6.19164e-06	0
CAGCAGCGTAGCCTCG-1	5.21128e-11	5.89598e-12	1	2.7934e-09	1.02245e-10	4.96247e-11	1.60538e-10	9.96867e-09	1.62119e-10
CAGCAGCGTCCATCCT-1	0.999706	0	0.000284238	0	5.05767e-07	0	9.58466e-06	0	0
CAGCAGCGTCGCTTTC-1	1	0	2.36391e-34	5.14803e-36	5.97902e-35	0	5.72187e-35	0	0
CAGCAGCGTTCTCATT-1	1.05984e-18	1	2.43846e-19	0	3.82642e-19	5.74783e-19	1.02799e-18	2.39314e-19	0
CAGCAGCTCACGAAGG-1	0.9993	0	0.000664622	0	2.61874e-05	0	9.31163e-06	0	0
CAGCATAAGCTCCCAG-1	0.965829	0	0.0273653	0	0.0068056	0	0	0	0
CAGCATAAGTCGCCGT-1	2.13919e-11	1.02517e-11	4.0013e-11	5.09649e-11	2.08635e-11	0	1	0	0
CAGCATACATGAGCGA-1	0.999991	0	8.65594e-06	0	0	0	0	0	0
CAGCATAGTACAGCAG-1	0.999953	0	1.72045e-05	0	2.14991e-05	0	5.38874e-06	3.32017e-06	0
CAGCATAGTCCAGTGC-1	0.999041	0	0.000474935	0	0.000484119	0	0	0	0
CAGCATAGTCCCGACA-1	1.9032e-05	0.000184629	9.1203e-05	0.00836278	1.3082e-05	1.17347e-05	0.99128	3.7878e-05	0
CAGCATAGTGCTCTTC-1	0.9997	0	0.000113418	0	7.51105e-05	0	0.000111823	0	0
CAGCATATCGCTTAGA-1	0.999928	2.97857e-05	0	0	2.54628e-05	0	1.6263e-05	0	0
CAGCCGAAGAGACTTA-1	0.99721	0	0.00195896	0	0.000830916	0	0	0	0
CAGCCGACAGGACCCT-1	0.914969	0	0.0566124	0	0.0284188	0	0	0	0
CAGCCGAGTAATAGCA-1	0.848304	0	0.121096	0	0.0305994	0	0	0	0
CAGCCGATCACAATGC-1	1	0	1.19158e-18	0	7.61067e-21	0	7.75144e-21	0	0
CAGCGACAGAGTGACC-1	0.723394	0	0.243037	0	0.0335686	0	0	0	0
CAGCGACAGCAGCGTA-1	0.999975	0	6.63501e-06	0	1.45991e-05	0	5.91817e-07	2.8879e-06	0
CAGCGACAGCCGATTT-1	0.880925	0	0.0880162	0	0.027158	0	0.00390061	0	0
CAGCGACAGTGTCCAT-1	0.846425	0	0.110496	0	0.0191649	0	0.0239144	0	0
CAGCGACAGTTTCCTT-1	0.9051	0	0.0546408	0	0.0292387	0	0.0110208	0	0
CAGCGACCATTAGCCA-1	0.823683	0	0.101149	0	0.0531307	0	0.0191323	0.00290457	0
CAGCGACGTAAACACA-1	4.4446e-09	5.05897e-09	1.60133e-07	8.38789e-05	4.53637e-09	3.43508e-09	0.999916	1.48125e-07	0
CAGCGACGTCCTCTTG-1	0.99637	0	0	0	0.00362996	0	0	0	0
CAGCGACTCTGCCCTA-1	1	7.37851e-09	2.8315e-16	1.08117e-15	7.86933e-14	3.45583e-14	1.34638e-13	8.79363e-14	3.11206e-14
CAGCTAACACTAAGTC-1	0.917505	0	0.0518728	0	0.0260458	0	0	0.00457604	0
CAGCTAACATGCAACT-1	0.79536	0	0.165356	0	0.00786119	0	0.0314233	0	0
CAGCTAATCATGTCCC-1	0.999938	0	4.0863e-05	0	2.12838e-05	0	0	0	0
CAGCTGGAGCCTTGAT-1	0	0	0	1.42549e-29	0	0	1	0	4.13218e-29
CAGCTGGCACCAGGCT-1	1	0	1.49243e-08	0	2.57864e-09	0	0	3.75647e-09	0
CAGCTGGCAGTGAGTG-1	0.852581	0	0.0728644	0	0.0597431	0	0.0148114	0	0
CAGCTGGCATGCAATC-1	0.998901	0	0	0	0.000305827	0	0.000793046	0	0
CAGCTGGGTATGAAAC-1	0.173685	5.50435e-31	0	0.826315	0	0	4.13945e-32	0	0
CAGCTGGGTTAGGGTG-1	0.794391	0	0.163115	0	0.0202561	0	0.0222371	0	0
CAGCTGGTCCGAATGT-1	0.999977	5.10943e-06	0	0	8.40354e-06	0	9.54069e-06	0	0
CAGCTGGTCGCTAGCG-1	2.92508e-21	1	1.02221e-24	0	0	3.90333e-25	0	2.24808e-24	0
CAGGTGCAGAGCTGGT-1	0.999434	0	0.000476515	0	8.91707e-05	0	0	0	0
CAGGTGCAGATGAGAG-1	0.0757115	0	0	0	0	0	0.924288	0	0
CAGGTGCCAATGTAAG-1	1.05788e-05	0.0544889	2.90187e-05	0	6.16655e-06	3.16891e-06	0.945438	2.22851e-05	1.86799e-06
CAGGTGCCATATACGC-1	0.999424	0	0.00049016	1.11121e-05	1.12468e-05	1.74323e-05	2.53159e-06	4.32954e-05	0
CAGGTGCCATGGTAGG-1	0.999996	5.30837e-07	1.91737e-06	0	3.48389e-07	0	8.3901e-07	0	0
CAGGTGCGTGCACTTA-1	0	0	1.1958e-29	1	7.18999e-32	3.34711e-31	9.30676e-31	3.73766e-31	6.1396e-29
CAGGTGCGTTCTGTTT-1	0	0	1.82183e-35	0	3.24857e-37	1.1705e-36	5.23054e-36	1	0
CAGGTGCTCGGAAATA-1	0.999993	0	7.44422e-06	0	0	3.23236e-13	0	0	0
CAGTAACAGCACGCCT-1	3.51517e-11	1.19736e-11	6.77019e-11	3.54987e-11	1.28402e-11	5.06694e-12	1	1.61965e-13	0
CAGTAACAGGTCGGAT-1	1.91476e-07	1	4.34035e-08	0	0	0	2.8832e-08	1.07283e-07	0
CAGTAACAGTCGTTTG-1	1.90852e-07	0.999999	1.59606e-07	0	0	9.56054e-08	8.56467e-08	1.36382e-07	2.93608e-09
CAGTAACAGTGAAGAG-1	0.965066	0	0.0317114	0	0	0.00322255	0	0	0
CAGTAACCACGGCTAC-1	0.999196	0	0.00072631	0	7.80539e-05	0	0	0	0
CAGTAACCACTTCTGC-1	0.0536832	0	0	0	0.0109412	0	0.917457	0.0179182	0
CAGTAACCAGACAAAT-1	1	2.91622e-22	7.33037e-16	1.92791e-22	5.38095e-22	0	1.1002e-21	1.52603e-21	4.00394e-22
CAGTAACCAGTGAGTG-1	0	1.36984e-15	0	0	0	1.46001e-15	7.53329e-15	0	1
CAGTAACGTACCGTAT-1	0.901171	0	0.0785528	0	0.0202765	0	0	0	0
CAGTAACGTCTAGTCA-1	0.897755	0	0.0924117	0	0.00983304	0	0	0	0
CAGTAACGTCTGCGGT-1	4.10921e-10	1	1.94872e-12	0	0	1.79256e-13	0	1.07174e-12	0
CAGTAACTCGGTTAAC-1	0.999976	0	0	0	2.43191e-05	0	0	0	0
CAGTCCTAGAAACGCC-1	0.839004	0	0.0917767	0	0.0391573	0	0.0300623	0	0
CAGTCCTAGATAGTCA-1	5.81193e-14	6.33877e-14	0	1.06166e-07	1.15416e-14	2.46863e-14	1	8.09685e-15	0
CAGTCCTAGATCTGAA-1	0.999876	0	0.000104837	0	1.93183e-05	0	0	0	0
CAGTCCTCATCTGGTA-1	0.999989	0	3.389e-06	0	7.20838e-06	0	0	0	0
CAGTCCTTCCCTCTTT-1	1.55486e-05	0.999958	0	0	4.17372e-06	0	8.78107e-06	1.33869e-05	0
CAGTCCTTCGGAATCT-1	0.999318	0	0	0	0.000213773	0	0	0.00046832	0
CATATGGAGTGAAGTT-1	0.860889	0	0.117568	0	0.0215427	0	0	0	0
CATATGGCAAGTAATG-1	0.881186	0	0.0792784	0	0.0241315	0	0.0154044	0	0
CATATGGCACTGCCAG-1	0.99986	1.68531e-05	3.89035e-05	0	2.76685e-05	0	5.65732e-05	0	0
CATATGGCATAGGATA-1	0	3.17115e-26	1.04917e-27	1.03628e-24	0	4.18165e-28	2.17836e-28	1.21981e-24	1
CATATGGGTACATGTC-1	0.999967	0	1.47361e-05	0	1.19573e-05	0	6.56288e-06	0	0
CATATGGGTCACCTAA-1	1.80134e-09	2.13054e-10	1.74814e-09	8.12167e-06	2.8671e-09	0	0.999992	0	0
CATATGGGTCTAGCCG-1	0.999898	0	1.69136e-05	0	5.72903e-05	0	2.36036e-05	3.90889e-06	0
CATATGGGTTCCTCCA-1	0.884124	0	0.0614443	0	0.0496278	0	0.00480379	0	0
CATATTCAGGGTGTGT-1	0.99997	0	0	0	3.04975e-05	0	0	0	0
CATATTCAGGTTCCTA-1	0.999833	0	0	0	0.000167341	0	0	0	0
CATATTCCACAACGTT-1	0.786612	0	0.173247	0	0.0401412	0	0	0	0
CATATTCCACCCATTC-1	0.856633	0	0.111545	0	0.0239757	0	0.00784569	0	0
CATATTCCATCGGAAG-1	0.999909	0	4.20288e-05	0	4.9172e-05	0	0	0	0
CATATTCTCAATAAGG-1	0	1.82206e-29	3.7596e-30	9.23695e-28	5.63488e-31	0	0	8.78632e-30	1
CATATTCTCGCCAGCA-1	1	0	3.52227e-12	0	1.53728e-16	0	4.44183e-16	0	0
CATATTCTCTGTCTCG-1	0.999882	0	9.05571e-05	0	1.58358e-05	0	2.61889e-06	9.296e-06	0
CATCAAGAGCGATCCC-1	5.0817e-20	0	0	2.52668e-20	0	4.65576e-21	1.36281e-20	2.6081e-20	1
CATCAAGAGGATATAC-1	0.000260919	0	3.08121e-05	0.999641	4.0352e-05	0	3.31425e-06	2.37734e-05	0
CATCAAGCAAAGTCAA-1	0.944197	0	0	0	0.0290815	0	0.0267216	0	0
CATCAAGCAGATCGGA-1	0.0158572	0.00336656	0.00208346	0	0.00350287	0.000928449	0.970515	0.00374625	0
CATCAAGCATGGGAAC-1	0.884432	0	0.0857576	0	0.00824675	0	0.0215634	0	0
CATCAAGGTCACTGGC-1	0.999638	0	0.000143732	1.8278e-05	9.64725e-05	0	0.000103649	0	0
CATCAGAAGAATTGTG-1	1	0	4.38806e-09	0	0	0	2.74341e-09	0	0
CATCAGACATCGTCGG-1	0.999911	0	6.74269e-05	0	2.13652e-05	0	0	0	0
CATCAGATCAGGCCCA-1	1	0	2.82769e-09	0	1.30697e-09	0	6.11688e-10	5.42959e-10	0
CATCCACAGTACCGGA-1	0.801658	0	0.191426	0	0.00691561	0	0	0	0
CATCCACCAATGGATA-1	0.99994	0	1.52662e-05	0	1.73647e-05	0	2.74026e-05	0	0
CATCCACGTTGAACTC-1	0.999986	0	0	0	1.39658e-05	0	0	0	0
CATCCACGTTTCCACC-1	0.999762	4.21809e-05	0	0	0.00011571	0	8.01519e-05	0	0
CATCCACTCTTTCCTC-1	1.7661e-06	0	0	2.52467e-06	2.29284e-07	0	8.28239e-07	3.1309e-05	0.999963
CATCGAAAGCCGTCGT-1	0.843709	0	0.156248	0	5.95892e-06	0	0	3.69254e-05	0
CATCGAAAGCTCCTCT-1	3.99487e-07	0.00197156	1.6151e-07	0.00103213	2.18494e-07	7.35863e-08	0.996995	3.0852e-07	0
CATCGAACACGCATCG-1	0.997978	0	0	0	0.000636537	0	0.00138561	0	0
CATCGAACAGAGTGTG-1	0.999955	0	3.42291e-05	0	1.10304e-05	0	0	0	0
CATCGAAGTCCCGACA-1	0.88032	0	0.0824742	0	0.036405	0	0	0.000800537	0
CATCGAATCCCAAGTA-1	0.999306	0	0.00058986	0	9.8484e-05	0	0	5.95886e-06	0
CATCGGGAGCATCATC-1	4.58496e-12	0	0	1.39532e-11	6.37086e-12	0	1.76499e-11	0	1
CATCGGGAGGTTACCT-1	6.36039e-17	0	7.37321e-17	1	2.64078e-17	0	3.81732e-17	1.32835e-12	4.21548e-11
CATCGGGAGTGTGAAT-1	1	0	0	0	3.59412e-17	6.2214e-18	1.1315e-16	4.54219e-18	0
CATCGGGCACCGAAAG-1	0.858593	0	0.138217	0	0.00319027	0	0	0	0
CATCGGGCATTCCTGC-1	0.999952	0	0	0	4.78625e-05	0	4.27924e-08	0	0
CATCGGGGTCGCTTCT-1	6.61799e-08	0	2.03306e-09	5.68174e-08	5.12648e-08	4.50017e-08	2.59781e-07	1.74674e-07	0.999999
CATCGGGGTTCAGACT-1	0.9997	0	0.000254748	0	4.56576e-05	0	0	0	0
CATCGGGTCTTAACCT-1	1.24552e-09	1	3.67884e-10	0	1.03297e-09	0	0	3.9478e-10	0
CATGACAAGACTGTAA-1	0.932353	0	0.0312827	0	0.0363646	0	0	0	0
CATGACAAGCTGCAAG-1	0.912463	0	0	0	0.0242396	0	0.0632977	0	0
CATGACACATGGAATA-1	1.42557e-09	0	1	3.08983e-17	7.99019e-17	2.79626e-17	5.25249e-17	0	0
CATGACAGTAGATTAG-1	0.886161	0	0.101054	0	0.0127847	0	0	0	0
CATGCCTAGAGCAATT-1	2.26853e-14	0	2.72407e-13	0.999117	2.26912e-16	0	4.46199e-16	1.91287e-11	0.000882834
CATGCCTCAATAAGCA-1	5.34264e-09	6.76965e-10	8.09379e-10	1	1.90652e-09	0	8.2766e-09	3.73787e-07	0
CATGCCTCAGCTGGCT-1	1.79582e-07	0	1	0	2.23773e-12	0	1.84221e-12	4.45669e-13	0
CATGCCTTCAACCATG-1	0.999891	3.42843e-05	0	0	2.16996e-05	0	5.31328e-05	0	0
CATGGCGAGTACACCT-1	0.997207	0	0.00279273	0	1.24258e-13	0	2.00629e-13	0	4.31995e-14
CATGGCGCATCGATGT-1	0.999892	0	8.81482e-05	0	3.5117e-06	0	0	1.63414e-05	0
CATGGCGGTCACTGGC-1	0.972128	0	0.0125875	0	0.0152845	0	0	0	0
CATGGCGGTCATATGC-1	0.976634	0	0	0	0.0226955	0	0	0.000670497	0
CATGGCGGTCCGAAGA-1	1	1.01119e-28	5.84417e-29	0	2.15669e-28	4.21604e-29	2.18409e-28	0	0
CATGGCGGTGGCAAAC-1	0.898398	0	0.101602	0	0	0	0	0	0
CATGGCGGTTCACGGC-1	1	4.09516e-25	1.40016e-24	1.69086e-25	2.56196e-25	1.73275e-25	6.66096e-25	1.62352e-26	0
CATGGCGTCTGATACG-1	0.999947	0	5.25374e-05	0	0	0	0	0	0
CATTATCAGTTACCCA-1	0.855066	0	0.106361	0	0.00817863	0	0.0303949	0	0
CATTATCCAAAGGCGT-1	0.906924	0	0.0588219	0	0.0342538	0	0	0	0
CATTATCCATCTGGTA-1	0	1	4.65127e-11	0	8.59749e-12	0	1.52033e-11	0	0
CATTATCGTTTAGGAA-1	0.999981	0	0	0	1.9065e-05	0	0	0	0
CATTATCTCAGCTCTC-1	0.997667	0	0.00191759	0	0.000415104	0	0	0	0
CATTCGCAGATCCGAG-1	0.999443	0	0.000514592	0	4.19958e-05	0	0	0	0
CATTCGCCACACCGAC-1	0.885292	0	0.0823138	0	0.0323939	0	0	0	0
CATTCGCCAGCTGCAC-1	0.828595	0	0.0852514	0	0.0482366	0	0.0379167	0	0
CATTCGCCATCCGTGG-1	0.999944	2.57932e-05	0	0	4.80248e-06	8.30166e-06	1.67494e-05	0	0
CATTCGCGTACCGTTA-1	8.1721e-11	0	1	0	1.21601e-11	0	0	0	0
CATTCGCGTCGCCATG-1	1	1.54454e-15	5.32201e-28	0	2.08002e-28	8.30865e-29	1.26359e-28	3.69642e-29	0
CATTCGCGTGTTAAGA-1	0.999911	0	4.71989e-05	0	2.28575e-05	0	1.27236e-05	6.60442e-06	0
CATTCGCTCAGGATCT-1	8.62225e-23	0	8.60286e-23	0	0	3.67724e-23	4.54645e-23	3.96281e-23	1
CATTCGCTCTTGCCGT-1	0.808325	0	0.104835	0	0.0175234	0	0.0693171	0	0
CCAATCCAGAATAGGG-1	1	3.42328e-54	8.87319e-48	0	2.98317e-57	2.72285e-57	6.63009e-57	5.85812e-58	0
CCAATCCAGCTGTCTA-1	0.902273	0	0.0559694	0	0.0417574	0	0	0	0
CCAATCCGTACGAAAT-1	0.999999	0	1.39063e-06	2.0306e-12	8.5657e-12	0	7.89385e-12	0	0
CCAATCCGTGGTCCGT-1	0.999958	0	1.40243e-05	0	6.74553e-06	0	2.05403e-05	8.45619e-07	0
CCAATCCGTTCACGGC-1	0.940895	0	0.0266796	0	0.0307126	0	0.00171263	0	0
CCAATCCGTTGGACCC-1	0.999875	0	6.77442e-05	0	2.85993e-05	0	1.05013e-05	1.77865e-05	0
CCAATCCTCCACGTGG-1	0.99992	0	2.75027e-05	0	3.32473e-05	0	4.54071e-06	1.48653e-05	0
CCAATCCTCTTGGGTA-1	5.87366e-15	1	0	0	0	0	3.47349e-15	9.54905e-16	0
CCACCTAAGCAGATCG-1	0.977624	0	0.0185663	0	0.0038096	0	0	0	0
CCACCTACACCTCGTT-1	0.75076	0	0.0877882	0	0.119033	0	0.0424185	0	0
CCACCTATCATTGCCC-1	0.806576	0	0.0848792	0	0.0649933	0	0.0435512	0	0
CCACCTATCCGCAGTG-1	0.999112	0	0.00052299	0	0.000283728	0	8.17504e-05	0	0
CCACGGAAGGGCTTCC-1	0.872726	0	0.10906	0	0.0182146	0	0	0	0
CCACGGAAGTATCGAA-1	0.998109	0	0.00189075	0	5.27786e-17	0	4.66271e-17	6.56261e-17	0
CCACGGAAGTGGGATC-1	0.999966	0	0	0	2.3928e-05	0	4.55602e-06	5.84048e-06	0
CCACGGATCACCAGGC-1	0.999809	0	0.000112574	0	2.60987e-05	0	0	5.26529e-05	0
CCACGGATCATGCTCC-1	5.2613e-08	0	0	0	3.22267e-08	0	6.37168e-08	1.83972e-09	1
CCACGGATCTGCTGTC-1	1.94475e-11	1.0411e-10	4.58464e-10	3.23189e-10	1.73066e-11	2.3833e-11	1	4.09719e-12	0
CCACTACAGAATGTTG-1	1	0	5.2768e-18	1.09671e-35	1.90998e-35	0	0	0	0
CCACTACCACATTTCT-1	0.820517	0	0.155375	0	0.0175616	0	0.00654561	0	0
CCACTACTCACAATGC-1	0.816657	0	0.0972665	0	0.0413826	0	0.0446939	0	0
CCACTACTCGAATGCT-1	2.75001e-06	0	5.77274e-07	5.65661e-06	0	0	0	0	0.999991
CCACTACTCGGCGGTT-1	0.845538	0	0.143816	0	0.0106462	0	0	0	0
CCACTACTCTCTAGGA-1	1.59388e-06	3.20955e-05	3.83079e-07	9.70423e-07	3.80743e-07	0	0.999964	1.52613e-07	0
CCAGCGAAGAAGCCCA-1	1	0	0	0	0	0	1.07876e-12	2.48056e-12	0
CCAGCGAAGATCCGAG-1	0.845215	0	0.0875008	0	0.0672841	0	0	0	0
CCAGCGACAGTAAGCG-1	0.999975	0	0	0	1.45711e-05	1.06164e-05	0	0	0
CCAGCGAGTGCTCTTC-1	0.837311	0	0.119559	0	0.0431302	0	0	0	0
CCAGCGAGTGTTCTTT-1	1	1.39337e-11	4.31408e-11	0	1.62574e-11	1.02874e-13	2.94863e-11	0	7.72727e-14
CCATGTCAGAACAATC-1	1	0	6.07619e-28	0	8.63027e-35	0	6.85755e-35	0	0
CCATGTCTCACCGGGT-1	0	7.09234e-27	0	1.25753e-09	1.17226e-26	0	2.56192e-26	2.09104e-20	1
CCATGTCTCATTGCCC-1	0.917703	0	0.0822967	0	0	0	0	0	0
CCATGTCTCTTAACCT-1	0.888396	0	0.104789	0	0	0.00681567	0	0	0
CCATTCGAGCGATTCT-1	1.78142e-40	3.26611e-36	1.64112e-40	1.46307e-25	1.68787e-40	1.26516e-40	1	9.72013e-41	0
CCATTCGCAGCTGGCT-1	1.58749e-07	0	6.44287e-07	7.4581e-07	0	1.12694e-07	0.999998	0	0
CCATTCGCATCCGTGG-1	0.902414	0	0.076901	0	0.0125304	0	0.00815433	0	0
CCATTCGGTGTAACGG-1	0	0	1	7.82144e-21	3.66487e-20	0	2.4698e-20	1.97764e-20	2.25944e-15
CCATTCGTCTTAACCT-1	1.85842e-07	0	1	0	0	7.69804e-14	1.21624e-13	0	0
CCCAATCAGGAATCGC-1	0.829953	0	0.126288	0	0.0266468	0	0.0171123	0	0
CCCAATCCAAGACACG-1	0.853299	0	0.0952668	0	0.0340436	0	0.0173902	0	0
CCCAATCCACGTCTCT-1	1.94236e-06	0	2.26603e-06	0.999983	1.27679e-06	6.83116e-07	6.52752e-06	1.51781e-06	2.29567e-06
CCCAATCGTAAGGGAA-1	0.99899	0	0.000868166	0	0	0.000141579	0	0	0
CCCAATCGTGGTTTCA-1	7.58466e-05	0.999922	6.68716e-07	3.34763e-08	2.33105e-07	2.43613e-07	5.02017e-07	5.25123e-08	2.34611e-09
CCCAATCGTTGTCTTT-1	0.88988	0	0.102013	0	0.00810743	0	0	0	0
CCCAGTTAGAGGTTAT-1	1.43579e-05	0.999963	2.99472e-06	0	3.97194e-06	2.31061e-06	1.33166e-05	0	0
CCCAGTTCACATCCAA-1	2.11689e-24	0	0	9.61996e-21	2.09822e-25	0	3.29765e-25	0	1
CCCAGTTCACCAGTTA-1	0.99987	0	8.63014e-05	0	3.0439e-05	3.36516e-06	1.01817e-05	0	0
CCCAGTTGTCATCCCT-1	3.15142e-07	1	1.01795e-12	0	1.31876e-09	0	5.09562e-10	1.69593e-08	4.10889e-10
CCCAGTTGTCTGGTCG-1	0.999999	0	0	0	6.36062e-07	0	0	0	0
CCCAGTTTCCGAGCCA-1	3.58412e-20	0	1.18886e-20	1	1.55855e-20	0	2.68834e-20	6.69363e-20	1.38516e-20
CCCATACTCTGGCGTG-1	0.99993	0	4.80948e-05	0	8.04107e-07	0	0	2.11643e-05	0
CCCTCCTAGGACATTA-1	0.999988	6.82521e-06	0	0	2.14935e-06	3.81682e-07	0	2.54251e-06	0
CCCTCCTAGGACCACA-1	0.911168	0	0.0689079	0	0.00325456	0	0.0166697	0	0
CCCTCCTAGGCAGGTT-1	0.998789	0	0.000768847	0	0.000109757	0	1.63242e-05	0.000315659	0
CCCTCCTCAAAGGCGT-1	0.800887	0	0.141063	0.000479076	0.0124085	0.00489696	0.0260402	0.0142248	0
CCCTCCTCACCATGTA-1	0.810653	0	0.0995402	0	0.0898068	0	0	0	0
CCCTCCTCACGGCGTT-1	0.999958	0	0	0	3.89871e-06	6.05548e-06	3.23244e-05	0	0
CCCTCCTGTTCCAACA-1	0.8092	0	0.0936377	0	0.0809551	0	0.0162072	0	0
CCCTCCTTCTCACATT-1	2.8117e-118	1	0	0	1.43594e-118	1.04183e-118	3.29637e-118	6.13719e-119	4.01668e-119
CCGGGATGTAAATACG-1	1	3.97779e-15	9.49783e-16	0	1.37277e-15	0	2.60344e-15	2.79725e-15	3.18092e-16
CCGGGATTCAGTTCGA-1	0.908542	0	0	0	0.0571408	0	0.0343173	0	0
CCGGGATTCCTTTACA-1	0.843256	0	0.0889786	0	0.0418695	0	0.0258956	0	0
CCGGTAGCACATCTTT-1	0.842318	0	0.092976	0	0.0496704	0	0.0150357	0	0
CCGGTAGCACGGCGTT-1	0.998753	0	0.00102689	0	0.000219802	0	0	0	0
CCGGTAGCAGTGGGAT-1	0.000226545	0	0.000223288	0	0.000215465	0	0.999335	0	0
CCGGTAGGTTACGACT-1	0.999954	0	0	0	0	0	0	4.56227e-05	0
CCGGTAGTCACATGCA-1	0.76096	0	0.166049	0	0.0729912	0	0	0	0
CCGGTAGTCTGGTGTA-1	0	0	6.22394e-14	0	3.89154e-15	6.61058e-16	2.61463e-15	1	9.1182e-16
CCGTACTAGAAACCAT-1	4.64044e-30	4.98884e-30	0	0	0	0	1.4623e-31	3.67533e-31	1
CCGTACTCAACACCTA-1	0.876297	0	0.10633	0	0.0164594	0	0.000913754	0	0
CCGTACTCACCTTGTC-1	0.935315	0	0.0338916	0	0.0264671	0.00432613	0	0	0
CCGTACTCACTTAACG-1	0	0	0.999999	0	1.68789e-07	9.57203e-08	0	6.36848e-07	2.31863e-08
CCGTACTGTACTCAAC-1	0.998696	0	0	0	0.000446623	0	0.000856957	0	0
CCGTACTGTGGCCCTA-1	0.845391	0	0.0976996	0	0.0394363	0	0.0174731	0	0
CCGTACTTCTTGACGA-1	0.821606	0	0.153522	0	0.0248725	0	0	0	0
CCGTGGAAGATAGCAT-1	0.82682	0	0.140005	0	0.0304814	0	0.00269371	0	0
CCGTGGAAGCTAGGCA-1	0.994059	0	0	0	0.00594111	0	0	0	0
CCGTGGAAGCTTTGGT-1	0.999826	6.06069e-05	0	0	5.68941e-05	0	3.08372e-05	2.55022e-05	0
CCGTGGAAGTAATCCC-1	4.06609e-10	2.00233e-11	1.43926e-09	1.99023e-10	3.78505e-11	0	4.60937e-11	2.82417e-08	1
CCGTGGAAGTCGAGTG-1	0.999987	0	0	0	9.78899e-07	3.6683e-06	7.51641e-06	1.24124e-06	0
CCGTGGAAGTCTCGGC-1	0.999993	1.1051e-06	5.98091e-07	0	2.12775e-07	8.10506e-07	2.59963e-06	1.1833e-06	0
CCGTGGACACCAGTTA-1	0.923875	0	0.00115327	0	0	0.016639	0.020718	0.0376145	0
CCGTGGACAGGCAGTA-1	0.923408	0	0.0193142	0	0.0572775	0	0	0	0
CCGTGGACAGGGCATA-1	1	0	6.27809e-15	1.49217e-13	2.05858e-13	0	2.9103e-13	0	0
CCGTGGAGTCGATTGT-1	1	0	1.06516e-12	0	8.40097e-13	0	7.23541e-13	0	0
CCGTGGAGTGATGATA-1	1.52558e-48	1	1.44695e-48	7.48912e-48	1.83362e-48	8.87323e-49	1.05696e-47	2.19302e-48	0
CCGTGGATCAACGGGA-1	0.999243	0	0.000624553	0	0.00013205	0	0	0	0
CCGTGGATCGCATGGC-1	1	9.81959e-22	4.24311e-25	1.24182e-25	2.61341e-25	0	6.9281e-25	0	0
CCGTTCAAGTCATCCA-1	0.00040761	2.10255e-05	1.16304e-05	0	2.10785e-05	0	0.999536	0	2.16076e-06
CCGTTCACACTGTCGG-1	2.05154e-05	0	0	1.01709e-06	0	0	0.999977	1.0222e-06	0
CCGTTCACATAGACTC-1	0.911196	0	0	0	0.048215	0	0.0405895	0	0
CCGTTCAGTGGCGAAT-1	0.999933	0	0	0	6.72647e-05	0	0	0	0
CCGTTCAGTTGCTCCT-1	0.999939	0	0	0	1.48308e-05	0	1.9185e-05	2.69731e-05	0
CCGTTCATCCCGACTT-1	1.10382e-09	9.45994e-07	4.1002e-09	3.09572e-10	2.37799e-10	4.67475e-11	0.999999	6.3941e-11	0
CCGTTCATCGGAAACG-1	1	0	1.84155e-09	4.60189e-16	2.10327e-15	0	5.25912e-15	0	0
CCTAAAGAGCGCTCCA-1	1	0	0	0	1.89918e-19	0	4.16441e-19	0	0
CCTAAAGAGTCCGTAT-1	0.999288	0	0.000395926	0	0.000316379	0	0	0	0
CCTAAAGCAAGGGTCA-1	0.99988	1.14862e-06	0	0	6.43513e-05	0	5.45031e-05	0	0
CCTAAAGCATTCCTCG-1	0.86761	0	0.0707463	0	0.0425625	0	0.0190815	0	0
CCTAAAGGTCAAAGCG-1	5.13299e-23	1	4.70895e-22	0	2.50092e-23	9.09017e-24	2.61328e-23	4.13253e-23	0
CCTAAAGTCACGCATA-1	1	8.39445e-11	2.85546e-11	0	2.62213e-11	0	6.16626e-11	9.09571e-12	0
CCTAAAGTCTCGTTTA-1	5.75993e-14	3.52333e-14	1.15006e-13	1	1.55811e-13	1.15941e-13	5.89124e-13	3.25581e-13	6.97679e-09
CCTACACAGAAGCCCA-1	0.999813	0	0	0	0.000187345	0	0	0	0
CCTACACAGACTAGGC-1	0.999132	0	0	0	0.000867578	0	0	0	0
CCTACACAGCTCAACT-1	9.26868e-14	0	1	7.68312e-19	4.55351e-19	0	6.37094e-18	0	0
CCTACACCACTTAAGC-1	0.958645	0	0	0	0.0326916	0	0.00866296	0	0
CCTACACCATGGTAGG-1	6.39055e-05	0.00054259	6.47134e-05	0.000867942	4.54904e-05	0	0.998362	5.32437e-05	0
CCTACACGTGACCAAG-1	0.915635	0	0.0637614	0	0	0	0.0206036	0	0
CCTACCACAAATCCGT-1	0.999976	1.20098e-10	2.40769e-05	4.44704e-11	1.70914e-10	0	5.68385e-10	2.93273e-10	0
CCTACCACACGAGGTA-1	0.830597	0	0.122369	0	0.0434646	0	0.00356946	0	0
CCTACCAGTGGTACAG-1	3.0792e-15	9.31374e-12	2.35758e-15	2.94787e-14	1.04576e-15	1.1452e-15	1	1.07323e-15	0
CCTACCAGTTAAAGAC-1	1	0	0	0	0	0	0	0	0
CCTACCATCCCAAGTA-1	0.999492	0	0.000212575	1.91112e-05	0	0	0.000276148	0	0
CCTACCATCCTATTCA-1	1.24525e-10	0	1	0	1.37179e-11	3.10574e-12	1.86284e-11	1.49045e-09	0
CCTAGCTAGTGTCCAT-1	0.936399	0	0.0484443	0	0.0151569	0	0	0	0
CCTAGCTAGTTAGCGG-1	3.22715e-21	0	2.68605e-26	4.07842e-23	1.43937e-26	0	4.73803e-26	4.34581e-25	1
CCTAGCTGTAAACACA-1	0.999796	0	0.000144233	0	3.32735e-07	0	5.97843e-05	0	0
CCTAGCTTCCACGTGG-1	0.845989	0	0.0961613	0	0.0578496	0	0	0	0
CCTATTACATTCGACA-1	0.876322	0	0.0925956	0	0.0231977	0	0.00788466	0	0
CCTATTAGTCATCGGC-1	0.000131027	8.2735e-05	0.000139225	0	3.17568e-05	0	0.999606	9.56601e-06	0
CCTATTAGTGGTGTAG-1	0.999932	0	6.13005e-05	0	6.93587e-06	0	0	0	0
CCTATTAGTGTGAAAT-1	3.04132e-08	0	5.66104e-07	0	2.12311e-08	0	2.18637e-08	0	0.999999
CCTATTATCACCTCGT-1	0.852864	0	0.0247528	0	0.0746867	0	0.0476968	0	0
CCTATTATCGTCCAGG-1	6.73583e-09	0	0	0	4.54083e-10	0	1.82154e-09	0	1
CCTATTATCGTGTAGT-1	1	0	4.09222e-10	0	0	0	0	0	0
CCTATTATCTCCAGGG-1	0.861601	0	0.123766	0	0.0146328	0	0	0	0
CCTATTATCTTCCTTC-1	0.999983	0	8.68016e-07	0	3.97523e-06	2.11909e-06	1.0017e-05	0	0
CCTCAGTAGATCTGCT-1	0.814502	0	0.168972	0	0.0165259	0	0	0	0
CCTCAGTCAGTATAAG-1	1.81879e-14	1.79409e-14	2.06994e-14	2.03568e-14	1.34135e-14	2.89976e-15	1	1.78828e-15	4.20416e-15
CCTCAGTTCGAATCCA-1	0.999403	0	0.000576154	0	2.06327e-05	0	0	0	0
CCTCTGAAGAACAATC-1	0.837408	0	0.0872236	0	0.0258417	0	0.049527	0	0
CCTCTGAAGTGATCGG-1	0.906593	0	0.011351	0	0.0700521	0	0.0120041	0	0
CCTCTGAAGTTACGGG-1	0.811199	0	0.188801	0	0	0	0	0	0
CCTCTGAAGTTCGCAT-1	1.72998e-05	0.999966	5.69793e-06	0	6.04591e-06	0	0	5.04233e-06	0
CCTCTGACACCACCAG-1	0.799667	0	0.170782	0	0.00891644	0.00967093	0.0109642	0	0
CCTCTGAGTCATACTG-1	0.930957	0	0.046038	0	0.0230052	0	0	0	0
CCTCTGATCGGCGGTT-1	0.999985	4.26189e-06	0	0	2.90206e-06	0	7.41673e-06	0	0
CCTCTGATCGGGAGTA-1	1	0	9.93746e-10	0	1.54406e-09	0	1.15037e-09	1.16699e-10	0
CCTTACGAGAATGTTG-1	0.999132	0	0.000580959	0	0.000127344	0	0.000159563	0	0
CCTTACGAGATAGTCA-1	1.05963e-14	1	1.8658e-11	0	1.65848e-15	1.17505e-15	4.65536e-15	2.80034e-14	0
CCTTACGAGCTGCAAG-1	6.67858e-11	9.68865e-12	3.34364e-12	1.21716e-11	3.21485e-12	4.56904e-12	1	3.46883e-12	0
CCTTACGCATACTCTT-1	0.0543962	0	0	0	0.0233685	0	0.87021	0.0520257	0
CCTTACGGTGTTGAGG-1	0.999853	0	7.13776e-05	0	7.60418e-05	0	0	0	0
CCTTACGGTTGGTTTG-1	0.99909	0	0.00027005	0	0.00064019	0	0	0	0
CCTTCCCAGATGCGAC-1	1	3.72996e-07	0	0	2.06104e-11	0	1.33482e-10	0	0
CCTTCCCGTACCGGCT-1	0.999958	0	2.16769e-05	0	2.00499e-05	0	0	0	0
CCTTCCCGTTCCACTC-1	0.999915	0	8.45808e-05	1.4685e-12	4.66571e-11	0	5.10912e-11	5.10204e-11	0
CCTTCGACATCACGTA-1	0.848516	0	0.124331	0	0.0271524	0	0	0	0
CCTTCGAGTATCACCA-1	0.991794	0	0.00640887	0	0.00179721	0	0	0	0
CCTTCGAGTTGGAGGT-1	0.999507	0	0.000412944	0	0	0	7.99019e-05	0	0
CCTTCGATCACCTCGT-1	2.08443e-17	7.74543e-18	9.49183e-17	1.22054e-15	0	6.68627e-17	1	0	0
CCTTCGATCGGTGTCG-1	0.997665	0	0.00233474	0	5.44945e-08	0	2.47718e-08	4.85703e-09	0
CCTTTCTCATGGTCTA-1	4.93792e-07	0.999999	1.27776e-07	0	3.18996e-08	7.89897e-10	2.48578e-07	3.08035e-08	2.75857e-08
CCTTTCTTCCCTTGTG-1	6.0387e-06	0.999993	9.92701e-08	2.07647e-08	6.24623e-08	1.11897e-08	9.68171e-08	1.04925e-07	9.71621e-08
CCTTTCTTCCGATATG-1	0.999835	0	9.10836e-05	0	0	0	0	7.39947e-05	0
CCTTTCTTCTTACCGC-1	7.97021e-27	0	9.41221e-28	1.52324e-27	0	0	2.03027e-27	0	1
CGAACATAGAGGTTAT-1	0.00156103	0.207055	0.0010834	0.000320504	0.000306246	5.30224e-05	0.789566	5.50652e-05	0
CGAACATAGCCATCGC-1	0	1.0719e-28	2.29671e-28	2.50872e-25	0	1.11213e-30	1.42725e-29	5.44606e-28	1
CGAACATAGCGATGAC-1	0.851237	0.0312778	0	0	0.0462215	0	0.068953	0.00231042	0
CGAACATAGGTGGGTT-1	2.52281e-16	0	7.35896e-13	1	2.49707e-16	6.99315e-17	5.73484e-16	6.41674e-17	0
CGAACATCAATGCCAT-1	1.33965e-07	1	7.20415e-08	0	2.06477e-09	9.25119e-09	1.92665e-08	1.14795e-08	0
CGAACATCAGATCCAT-1	0.999764	0	0.000128276	0	0.000108157	0	0	0	0
CGAACATGTCGCGGTT-1	1	7.42178e-34	0	0	1.8115e-33	0	2.21812e-33	8.1779e-34	0
CGAACATGTTACCGAT-1	1	2.09793e-17	1.16482e-16	0	1.91781e-17	0	2.70689e-17	2.39363e-18	0
CGAACATTCACGGTTA-1	1	8.05004e-30	1.05035e-21	0	7.30225e-30	0	1.65283e-29	3.46828e-30	0
CGAACATTCATGCATG-1	0.999984	0	0	0	1.57947e-05	0	0	0	0
CGAATGTAGATCTGCT-1	0.994986	0	0.00501427	0	0	0	0	0	0
CGAATGTAGTAGTGCG-1	0.841044	0	0.115678	0	0.0364006	0	0	0.00687735	0
CGAATGTAGTATGACA-1	0.998889	0	0.000981103	0	0.00012979	0	0	0	0
CGAATGTCACAAGACG-1	1.53136e-06	0	0.999998	0	5.18752e-10	4.09679e-10	0	0	0
CGAATGTCACGAAAGC-1	0.99968	0	0.000272124	0	1.13646e-05	0	3.38509e-05	2.7137e-06	0
CGAATGTCATAAGACA-1	1	0	1.65632e-13	0	4.1865e-14	0	7.94372e-14	0	0
CGAATGTGTCAGTGGA-1	0.0136852	0	0.0200138	0.000306229	0	0	0.96389	0.00210522	0
CGAATGTGTCGACTGC-1	3.17586e-08	1	4.32361e-09	8.30527e-09	1.91968e-09	5.9572e-09	5.24861e-09	6.86349e-09	1.24003e-09
CGAATGTGTGGTCCGT-1	1	0	1.28361e-11	0	1.22815e-16	0	0	0	0
CGAATGTGTTAAGGGC-1	0.824669	0	0.175331	0	0	0	0	0	0
CGACCTTAGGAGTACC-1	0.00112497	0.00207571	0.00156633	0	0.000177665	0.00048662	0.99333	0.000892744	0.000346165
CGACCTTAGTGCAAGC-1	0.999981	0	7.00321e-06	2.96699e-06	3.49778e-06	0	5.7773e-06	0	0
CGACCTTGTCCATCCT-1	0.999742	0	0.000100486	0	5.35087e-05	0	0.000103588	0	0
CGACCTTGTGTGGCTC-1	0.968604	0	0.0103022	0	0	0	0.021094	0	0
CGACCTTGTTACCAGT-1	0.735693	0	0.254039	0	0.0102682	0	0	0	0
CGACCTTTCCAACCAA-1	0.764194	0	0.145902	0	0.0619297	0	0.0279744	0	0
CGACCTTTCCGATATG-1	1	0	1.26098e-32	0	4.99229e-33	0	2.61712e-33	0	0
CGACCTTTCCGGGTGT-1	0.116723	0	0.881287	0	0	0.00158995	0	0.000400419	0
CGACTTCAGATGGCGT-1	1	1.62315e-10	0	1.582e-16	6.22341e-16	1.83578e-16	1.63528e-15	1.08166e-16	0
CGACTTCCAAACAACA-1	0.999999	0	4.38705e-07	0	4.44851e-07	0	0	0	0
CGACTTCCAGCTATTG-1	1	8.95028e-14	0	0	2.09174e-13	0	7.22659e-13	0	0
CGACTTCGTCACTGGC-1	0.888064	0	0.0770796	0	0.0280791	0	0.00677767	0	0
CGACTTCGTTAAGGGC-1	0.996845	0	0.00315526	9.92062e-12	1.6613e-11	0	2.09601e-11	0	0
CGACTTCTCAGAGGTG-1	1	0	0	0	7.59749e-09	0	2.69309e-09	0	0
CGACTTCTCCCAGGTG-1	1	0	1.04588e-12	0	9.05512e-19	0	4.86287e-19	0	0
CGACTTCTCCGCGTTT-1	7.92903e-08	0	4.20934e-08	2.47865e-08	1.65192e-08	1.07635e-09	3.47998e-08	4.41772e-08	1
CGACTTCTCCTAAGTG-1	5.42258e-14	0	1.23661e-14	7.12264e-11	3.42841e-15	0	6.06022e-15	2.18298e-15	1
CGACTTCTCTTCCTTC-1	0.882625	0.0132345	0	0	0.0391436	0	0.0649964	0	0
CGAGCACAGATGTGGC-1	0.842815	0	0.144142	0	0.0123703	0	0.000673376	0	0
CGAGCACAGCGAGAAA-1	0.999906	0	0	0	5.33457e-05	0	4.06329e-05	0	0
CGAGCACAGGAGTACC-1	1	7.55964e-90	3.3203e-64	0	1.81653e-89	0	1.17704e-89	1.01506e-89	0
CGAGCACCAAAGTGCG-1	2.43208e-06	8.16384e-06	1.14391e-06	0	1.96148e-06	0	0.999986	0	0
CGAGCACCAGCGTAAG-1	0.999994	0	5.25078e-06	0	0	1.43754e-07	3.77789e-07	0	0
CGAGCACGTTCATGGT-1	0	0	1	0	1.45079e-26	0	1.54803e-26	0	0
CGAGCACTCCGCTGTT-1	0.805382	0	0.176992	0	0.0176263	0	0	0	0
CGAGCACTCCTGTAGA-1	3.61799e-07	0.0578844	1.50525e-07	1.4314e-07	7.44833e-08	4.9672e-09	0.942115	2.98563e-08	4.03664e-09
CGAGCCACATCTCCCA-1	0.999851	0	9.97117e-05	0	2.89536e-05	0	2.01522e-05	0	0
CGAGCCAGTCTAACGT-1	1	2.85927e-65	1.00292e-59	0	9.24758e-97	0	2.0031e-95	0	0
CGAGCCATCAGTGCAT-1	0.000780551	5.84562e-05	0.000355101	3.15134e-05	5.88348e-06	3.11008e-05	0.998614	0.000106639	1.63865e-05
CGAGCCATCATTTGGG-1	0.999966	0	3.38811e-05	0	0	0	0	0	0
CGAGCCATCTCCGGTT-1	0.779825	0	0.211721	0	0.00845421	0	0	0	0
CGATCGGAGTTACCCA-1	0.999935	3.5763e-05	0	3.28087e-06	8.54349e-06	7.98844e-07	1.48167e-05	1.74135e-06	0
CGATCGGCACCTATCC-1	0.918719	0	0.0672463	0	0.00629662	0	0.00773825	0	0
CGATCGGCATACGCCG-1	0.999794	0	0	0	0.00014575	0	0	6.01308e-05	0
CGATCGGGTCCAGTGC-1	3.82184e-06	0	1.54732e-06	4.69448e-07	2.99971e-07	0	5.20996e-06	1.04693e-06	0.999988
CGATCGGGTTGGTGGA-1	0.00295433	0.000816361	0.00754945	0	0.000987038	0	0.00185165	0	0.985841
CGATCGGTCATGCTCC-1	0.849738	0	0.138632	0	0.01163	0	0	0	0
CGATCGGTCCACTCCA-1	0.999857	0	0.000136974	0	5.66979e-06	0	0	0	0
CGATCGGTCCCTCTTT-1	1	0	5.41528e-10	0	7.74724e-11	0	1.1229e-10	0	0
CGATCGGTCCGATATG-1	0.999767	0	0.000230017	0	2.66803e-06	0	0	0	0
CGATGGCGTACCAGTT-1	0.999934	0	1.54908e-05	0	1.91187e-05	0	1.75653e-05	1.36834e-05	0
CGATGGCGTCAAAGCG-1	0.888913	0	0.0617682	0	0.0138628	0	0.0354562	0	0
CGATGGCTCCGCGTTT-1	0.891287	0	0.108713	0	0	0	0	0	0
CGATGGCTCGGTCTAA-1	1	0	8.22672e-09	0	3.1887e-09	0	2.76558e-09	0	0
CGATGTAAGCCGTCGT-1	1.58621e-70	1	3.60733e-84	0	3.50949e-84	0	5.01389e-84	2.43463e-84	3.97118e-84
CGATGTAAGTAGGTGC-1	0.99303	0	0.00662339	0	0.000346153	0	0	0	0
CGATGTAAGTGCCATT-1	0.049086	0	0.0245045	0	0.00739737	0	0.919012	0	0
CGATGTAAGTTCCACA-1	1.25428e-17	0	2.25618e-17	1.30479e-16	2.14984e-17	1.56268e-17	7.24489e-17	1.02887e-16	1
CGATGTACAAGACACG-1	1	0	5.54784e-17	0	8.50307e-18	1.0477e-18	8.18074e-18	0	0
CGATGTACAATGGACG-1	0.795006	0	0.1784	0	0	0.00711578	0.0194788	0	0
CGATGTACACACATGT-1	0.932848	0	0.0631731	0	0	0.00397861	0	0	0
CGATGTACAGCCAATT-1	1	0	1.89942e-14	0	1.78423e-14	0	8.06226e-14	2.74702e-15	0
CGATGTAGTGTGGTTT-1	5.408e-13	9.63301e-14	0	2.36931e-13	2.99979e-14	1.17952e-14	1	4.94026e-14	0
CGATGTAGTTCCTCCA-1	0.886058	0	0.0753794	0	0	0	0.038563	0	0
CGATGTATCAGTGCAT-1	6.74511e-21	0	1	0	1.40442e-21	8.88301e-22	2.99425e-21	9.31507e-21	0
CGATTGAAGCCCAATT-1	0.954584	0	0.0109052	0	0.0232853	0	0	0.0112251	0
CGATTGAAGGTGATTA-1	0.860912	0	0.121468	0	0.0176201	0	0	0	0
CGATTGACAGACAAAT-1	0.93089	0	0.0586382	0	0.0104713	0	0	0	0
CGATTGACATGTTGAC-1	0.798987	0	0.16686	0	0.0262636	0	0.00789021	0	0
CGATTGAGTAATTGGA-1	0.833003	0	0.166997	0	0	0	0	0	0
CGATTGAGTCCGTCAG-1	0	0	0.999999	0	0	8.81029e-07	0	0	0
CGATTGAGTTAGTGGG-1	0.898076	0	0.0159759	0	0.0447785	0	0.0411693	0	0
CGATTGATCACTGGGC-1	0.999327	0	0.00062697	0	4.64156e-05	0	0	0	0
CGATTGATCCAGTAGT-1	6.53681e-05	0	3.74154e-05	0	0	0	0.999835	6.26346e-05	0
CGATTGATCCTCATTA-1	0.800695	0	0.125768	0	0.0343421	0	0.0391954	0	0
CGATTGATCTACTTAC-1	0.796378	0	0.123691	0	0.0264265	0	0	0.0535041	0
CGCCAAGAGAAGGGTA-1	0.999954	0	0	0	4.61599e-05	0	0	0	0
CGCCAAGAGAGCAATT-1	1	0	0	0	0	0	0	0	0
CGCCAAGAGAGCTGCA-1	1.50537e-26	1	0	0	4.99097e-27	0	2.76016e-26	0	0
CGCCAAGCAGCGAACA-1	1.94066e-26	0	1	0	1.67401e-38	2.25549e-39	0	5.34241e-38	0
CGCCAAGCAGTTCCCT-1	0.925664	0	0.0339418	0	0.00460081	0	0.0357932	0	0
CGCCAAGTCATGTCTT-1	0.999943	0	3.85853e-05	0	1.35469e-05	0	4.58042e-06	0	0
CGCCAAGTCTGCCAGG-1	0.894827	0	0.0724115	0	0.0327612	0	0	0	0
CGCGGTACAAGTAGTA-1	0.999977	0	1.67618e-05	0	6.25906e-06	0	0	0	0
CGCGGTAGTCAATACC-1	0.840461	0	0.135352	0	0.0241865	0	0	0	0
CGCGTTTAGCTTCGCG-1	1.10509e-10	0	3.00711e-11	0	2.17265e-11	0	1.05012e-10	1.58513e-10	1
CGCGTTTCAATTGCTG-1	0.991429	0	0.00857124	0	0	0	0	0	0
CGCGTTTCAGCTATTG-1	0.999969	0	3.13325e-05	0	3.22797e-10	0	5.47918e-10	0	0
CGCGTTTTCCCTTGCA-1	0.854222	0	0.0777303	0	0.0495896	0	0.0184584	0	0
CGCTATCAGCGATTCT-1	1	0	7.64603e-09	0	0	0	0	0	0
CGCTATCCACACTGCG-1	6.20921e-07	7.67493e-08	1.87954e-07	1.16938e-05	3.44153e-07	2.53115e-07	5.52828e-07	4.87919e-06	0.999981
CGCTATCCACTATCTT-1	0.999999	0	0	0	8.91895e-07	0	0	0	0
CGCTATCCAGACGCCT-1	0.999995	0	0	0	5.24004e-06	0	0	0	0
CGCTATCTCTCCCTGA-1	1	1.12975e-26	4.0382e-27	1.77528e-28	9.84792e-28	3.08514e-28	4.85969e-27	5.22812e-28	3.76963e-28
CGCTGGACAGTCAGAG-1	0.758321	0	0.218788	0	0.00323351	0	0.0196571	0	0
CGCTGGACATTCCTCG-1	0.895318	0	0.0481843	0	0.0173014	0	0.0391958	0	0
CGCTGGAGTACACCGC-1	0.999965	0	2.50988e-05	0	1.03615e-05	0	0	0	0
CGCTGGAGTATATCCG-1	1	0	1.07813e-33	0	0	2.35854e-34	1.61579e-34	0	0
CGCTGGAGTGCGCTTG-1	0.917628	0	0.053699	0	0.0178877	0	0.0107855	0	0
CGCTGGATCCGCGGTA-1	0.999742	0	0.000112532	0	0	0.000145461	0	0	0
CGCTTCAAGCACACAG-1	0.793616	0	0.206384	0	0	0	0	0	0
CGCTTCAAGCTGGAAC-1	0.937975	0	0.0620249	0	0	0	0	0	0
CGCTTCAAGTGACATA-1	0.827916	0	0.139917	0	0.0321666	0	0	0	0
CGCTTCACACAAGCCC-1	0.999486	0	0.000513162	0	7.95471e-08	0	4.10511e-07	1.42189e-07	0
CGCTTCACACATGGGA-1	0.996793	0	0.0032072	4.43846e-19	1.88887e-18	0	1.69364e-19	3.77733e-18	0
CGGACACAGACCACGA-1	1.09335e-15	0	5.61174e-16	4.29133e-17	3.47589e-16	0	0	0	1
CGGACACCACCAGTTA-1	0.999955	0	4.26194e-05	0	0	0	2.56518e-06	0	0
CGGACACCACGGACAA-1	3.39218e-20	0	8.41195e-21	0	1.12457e-20	0	1.53081e-20	0	1
CGGACACCAGTAAGAT-1	0.9035	0	0.0840764	0	0.00489382	0	0	0.0075299	0
CGGACACGTTAAGACA-1	0.744335	0	0.178882	0	0.0572417	0	0.0195412	0	0
CGGACACGTTTGTGTG-1	0.999986	0	1.35109e-05	0	0	0	0	0	0
CGGACACTCAAGATCC-1	4.03072e-05	0.999898	9.67872e-06	0	6.94399e-06	6.10427e-07	3.55749e-05	8.70366e-06	0
CGGACACTCATTGCCC-1	0.999922	0	2.86141e-06	0	3.46189e-05	0	4.08802e-05	0	0
CGGACGTAGTCAAGGC-1	0.999984	0	0	0	1.64594e-05	0	0	0	0
CGGACGTCAGATGGGT-1	0.999894	0	0.000103455	0	2.75452e-06	0	0	0	0
CGGACGTGTAGGCTGA-1	1	0	1.01792e-16	0	5.1482e-18	0	7.80183e-18	0	0
CGGACGTGTTATGCGT-1	6.13652e-11	5.17553e-06	1.68626e-10	1.12489e-10	4.81334e-11	1.78411e-11	0.999995	5.01397e-12	0
CGGACGTTCACCGGGT-1	0.874994	0	0.0829395	0	0.0420667	0	0	0	0
CGGACGTTCGTTACGA-1	0.996471	0	0.00331356	0	0.00021517	0	0	0	0
CGGACTGAGTGCAAGC-1	0.822595	0	0.132206	0	0.0451994	0	0	0	0
CGGACTGTCAGTGCAT-1	1	0	0	0	2.79459e-21	0	4.86882e-21	0	0
CGGACTGTCATAAAGG-1	0.872743	0.0386477	0	0	0.047741	0	0.0408681	0	0
CGGAGCTAGTAGATGT-1	1	0	0	0	0	0	0	0	0
CGGAGCTCAAAGCAAT-1	0.872216	0	0.0657106	0	0.0207399	0	0.041333	0	0
CGGAGCTGTAAGTGGC-1	0.999804	0	0.0001092	0	0	0	8.66334e-05	0	0
CGGAGCTGTTCAGACT-1	0.997139	0	0.0028612	0	9.67372e-21	1.14049e-21	0	4.52726e-21	3.22273e-20
CGGAGCTTCATGTCTT-1	0.866356	0	0.0972153	0	0.0364288	0	0	0	0
CGGAGCTTCGTATCAG-1	1	0	4.36551e-26	0	6.34411e-27	0	0	0	0
CGGAGTCAGAGTACCG-1	1	0	0	0	0	0	0	0	0
CGGAGTCAGATATGGT-1	0.854726	0	0.145274	0	0	0	0	0	0
CGGAGTCTCAGGTAAA-1	5.14608e-06	0.999994	6.65069e-08	0	1.753e-07	1.10301e-07	3.15343e-07	2.75979e-08	6.95397e-08
CGGGTCAAGCGTTTAC-1	0.861474	0	0.0422516	0	0.0618448	0	0	0.0344298	0
CGGGTCACATCGGGTC-1	0.999879	3.24759e-05	0	0	2.11117e-06	0	8.63967e-05	0	0
CGGGTCAGTACAGCAG-1	1.75335e-09	0	2.32008e-09	0.998027	4.31914e-09	2.25008e-09	1.62173e-08	3.64182e-08	0.0019725
CGGGTCAGTCATCGGC-1	0.0367083	0	0	0	0	0	0.963292	0	0
CGGGTCATCGGTCCGA-1	0.868727	0	0.106866	0	0.0244069	0	0	0	0
CGGTTAAAGATAGTCA-1	0.859669	0	0.105676	0	0.0346556	0	0	0	0
CGGTTAAAGGCCCTCA-1	7.41401e-05	0	0	2.4072e-06	7.75425e-07	0	0.999865	5.79167e-05	0
CGGTTAAAGGGATACC-1	0.846047	0.0105067	0	0	0.0472483	0	0.0961983	0	0
CGGTTAACATAACCTG-1	0.733871	0	0.165082	0	0.0320223	0	0.0648644	0.00416026	0
CGGTTAACATCTGGTA-1	0.90554	0	0.0643665	0	0.0300931	0	0	0	0
CGGTTAACATGGATGG-1	1.42123e-08	9.37918e-13	1.21636e-11	0.822589	5.16989e-12	1.09858e-12	7.73883e-12	4.80717e-07	0.177411
CGTAGCGAGGTAGCTG-1	0.999794	0	0.000196308	0	9.53438e-06	0	0	0	0
CGTAGCGAGGTGTGGT-1	1	7.41583e-34	1.99967e-33	0	1.91607e-33	2.09975e-33	7.57997e-33	1.46745e-33	2.32241e-33
CGTAGCGAGTCCCACG-1	0.999996	0	4.18492e-06	0	1.39204e-18	0	2.59168e-20	3.25803e-19	0
CGTAGCGCATGCATGT-1	0.999462	0	0.000223105	0	0.000315105	0	0	0	0
CGTAGCGGTACTTCTT-1	1	1.98535e-28	1.30337e-29	1.23219e-28	0	0	1.9377e-29	3.77776e-30	0
CGTAGCGGTCGCGAAA-1	0.999996	0	0	0	0	4.32626e-06	0	0	0
CGTAGCGGTGTTCGAT-1	0.999909	0	3.76204e-05	0	4.12061e-05	0	1.20483e-05	0	0
CGTAGCGTCATAGCAC-1	0.999852	0	0.000128037	0	1.74435e-05	0	2.94375e-06	0	0
CGTAGCGTCTACTTAC-1	0.790294	0	0.176128	0	0.0335778	0	0	0	0
CGTAGGCAGCCCAGCT-1	7.72002e-08	1.97983e-10	0	7.06355e-11	1.36538e-10	1.79661e-10	1	3.22022e-11	2.31595e-11
CGTAGGCGTGGACGAT-1	0.844565	0	0.0747212	0	0.0298041	0	0.0509093	0	0
CGTAGGCTCTGGCGAC-1	0.999802	0	0.000178294	0	1.96914e-05	0	0	0	0
CGTCACTCATATGCTG-1	0.999979	0	0	1.89541e-05	0	0	1.79016e-06	0	0
CGTCACTGTAGGCTGA-1	0.999928	0	6.40504e-05	0	7.56963e-06	0	4.18205e-07	0	0
CGTCACTTCCTAGTGA-1	0.933583	0	0.0297335	0	0.0366833	0	0	0	0
CGTCACTTCGTACCGG-1	0.851721	0	0.126898	0	0.0213805	0	0	0	0
CGTCAGGCAGGTCCAC-1	0.857642	0	0.110065	0	0.0322931	0	0	0	0
CGTCAGGGTTATCGGT-1	1	1.54801e-13	9.74913e-13	2.43321e-13	2.29147e-13	1.57363e-14	4.15065e-13	1.78753e-13	0
CGTCAGGTCGCTTAGA-1	0.999721	0	0	0	0.000278565	0	0	0	0
CGTCCATAGCGACGTA-1	1	0	9.56596e-14	0	3.10186e-14	0	2.68534e-14	0	0
CGTCCATAGTGGGCTA-1	0.969994	0	0.0289911	0	0	0.00101501	0	0	0
CGTCCATGTAGCTAAA-1	7.20271e-24	0	1.78081e-24	5.25679e-24	3.07869e-24	4.00223e-25	0	1.21382e-18	1
CGTCCATTCAACGGGA-1	0.926512	0	0.00901341	0	0.0640765	0	0.000398121	0	0
CGTCCATTCACTTACT-1	0.999971	0	0	0	1.85193e-05	0	1.02502e-05	0	0
CGTCCATTCGGCCGAT-1	1	1.00009e-57	5.15292e-54	0	1.35573e-57	2.44465e-58	3.0135e-57	1.02567e-57	0
CGTCCATTCTAGCACA-1	0.000460414	0.0507459	0.000688606	5.9822e-05	0.00010192	1.28307e-05	0.947491	0.000417464	2.15657e-05
CGTCCATTCTCCAACC-1	0.707059	0	0.228321	0	0.0267081	0	0.0379124	0	0
CGTCCATTCTTGCCGT-1	0.987395	0	0.00414805	0	0.0084573	0	0	0	0
CGTCTACCAATCTACG-1	0.99994	0	5.99834e-05	0	0	0	0	0	0
CGTCTACCAGGACGTA-1	0.999996	0	2.83507e-06	0	1.09528e-06	0	0	0	0
CGTCTACCATTATCTC-1	0.999955	0	2.14302e-05	0	0	5.30846e-06	6.17468e-06	1.20037e-05	0
CGTCTACTCCGCGGTA-1	3.98848e-05	0	1.42119e-05	2.03323e-05	4.42738e-06	0	0.99992	1.17557e-06	0
CGTCTACTCTGCCAGG-1	0.998769	0	0	0	0.00121407	0	0	1.70172e-05	0
CGTGAGCAGGACAGAA-1	1	0	2.0126e-87	0	3.41582e-88	0	5.40676e-89	0	0
CGTGAGCAGGGATACC-1	0.999998	0	0	0	1.67116e-06	0	0	0	0
CGTGAGCCACGGCGTT-1	0.999989	0	7.44156e-06	0	2.07983e-06	0	8.06277e-07	2.09621e-07	0
CGTGAGCCAGGCAGTA-1	7.95088e-06	0	0	0	0	1.27872e-07	1.74521e-07	0	0.999992
CGTGAGCGTCTGATCA-1	0.947138	0	0.0414348	0	0	0.0114272	0	0	0
CGTGAGCGTTGTGGAG-1	0.999977	0	0	0	2.98898e-06	0	1.20646e-05	8.35968e-06	0
CGTGAGCTCATCTGTT-1	0.899996	0	0.0836495	0	0.0163546	0	0	0	0
CGTGAGCTCCCGGATG-1	0.940007	0	0.0418948	0	0	0.0180981	0	0	0
CGTGTAACAATAACGA-1	0	0	0	0	4.21107e-31	4.80028e-31	0	7.46921e-31	1
CGTGTAATCCTGTACC-1	6.44246e-74	1	1.95453e-74	0	1.7929e-74	7.86652e-75	1.31413e-74	6.45783e-75	0
CGTGTAATCGAGCCCA-1	0.999618	0	0.000343803	0	0	1.90803e-05	1.90297e-05	0	0
CGTGTAATCGGAATCT-1	0.999971	0	0	1.05793e-06	1.92234e-05	0	8.7543e-06	0	0
CGTGTAATCTGTCAAG-1	0.912012	0	0.068231	0	0.0197567	0	0	0	0
CGTGTCTAGGCTAGGT-1	0.90004	0	0.0999603	4.05506e-15	2.11997e-15	0	1.35596e-14	0	0
CGTGTCTCAAGAGTCG-1	0.999858	0	7.49824e-05	0	1.83554e-05	0	1.88733e-05	2.94e-05	0
CGTGTCTTCCACTGGG-1	0.865102	0	0.0997398	0	0.0351586	0	0	0	0
CGTGTCTTCCCAACGG-1	0.91246	0	0.0724836	0	0.0150566	0	0	0	0
CGTGTCTTCTGGCGTG-1	1	3.08303e-09	0	0	2.51972e-09	0	1.68952e-09	0	0
CGTTAGACAAGTAATG-1	8.84591e-10	0	0	5.52751e-12	2.05235e-12	0	1.43535e-12	0	1
CGTTAGACAGATCTGT-1	0.000162942	0	0.999837	0	2.96272e-09	0	1.0149e-09	0	0
CGTTAGACATCTACGA-1	0.999677	0	0	0	0.000158835	0	0.000164176	0	0
CGTTAGAGTCTAGCCG-1	0.954134	0	0.0457372	0	9.4934e-05	0	3.25547e-05	1.17014e-06	0
CGTTAGAGTTGCTCCT-1	2.33405e-17	0	5.51938e-17	0	0	0	1	0	0
CGTTAGATCACCGTAA-1	0.755904	0	0.201895	0	0.0422006	0	0	0	0
CGTTAGATCCCGGATG-1	2.31591e-32	1	2.31999e-32	1.44796e-30	8.7061e-32	0	1.82768e-31	0	0
CGTTCTGGTAAGTGTA-1	0.999991	0	0	0	8.78115e-06	0	0	0	0
CGTTCTGTCAGTTGAC-1	0.999838	0	9.82285e-05	0	2.86142e-05	0	0	3.47918e-05	0
CGTTGGGAGTAGATGT-1	0.000124416	0	0.999874	0	0	1.51006e-06	0	0	0
CGTTGGGCACGGTGTC-1	0.999806	0	0.000134898	0	2.03681e-05	0	1.7824e-05	2.07772e-05	0
CGTTGGGCATCGGGTC-1	1	6.664e-93	2.03085e-92	0	5.57347e-93	0	1.15427e-92	0	0
CGTTGGGTCAGCGACC-1	0.999809	0	0.000139201	0	3.41269e-05	0	1.7489e-05	0	0
CGTTGGGTCCAGAAGG-1	0.999945	0	5.48519e-05	0	0	0	0	0	0
CGTTGGGTCGGAATCT-1	0.911319	0	0.0736622	0	0.0150184	0	0	0	0
CTAACTTAGATCGGGT-1	0.999995	0	5.24005e-06	0	5.59437e-10	0	3.03692e-10	9.04782e-11	0
CTAACTTAGGGCATGT-1	8.5066e-06	0	1.43609e-06	2.17521e-06	2.90988e-07	1.21472e-07	3.92736e-07	3.86576e-05	0.999948
CTAACTTGTTGGAGGT-1	0.998076	0	0.00192364	0	2.89019e-10	0	2.04005e-10	8.53097e-11	0
CTAACTTGTTTGGGCC-1	0.99996	9.10563e-06	0	0	1.77993e-05	0	1.28409e-05	0	0
CTAAGACAGCTTATCG-1	1	0	8.99374e-28	5.23009e-52	3.71575e-51	0	0	0	0
CTAAGACAGGTGCACA-1	6.73379e-08	0	1.58131e-09	6.00279e-07	5.22447e-09	0	1.54699e-08	3.12453e-06	0.999996
CTAAGACAGTGAACGC-1	0.694065	0	0.133031	0.0573763	0.0384572	0	0.0388152	0.0201397	0.0181151
CTAAGACCACTTACGA-1	0.960028	0	0.0168462	0	0.0020563	0	0	0.0210699	0
CTAAGACCAGCTGCTG-1	8.45285e-08	4.0576e-08	1.8315e-07	3.37972e-07	2.5417e-07	1.35099e-07	0.999999	0	1.05458e-08
CTAAGACCATTCCTCG-1	2.99673e-20	1	2.71521e-24	9.82235e-25	0	1.06258e-24	2.15976e-24	5.63987e-17	2.60437e-24
CTAAGACGTAATAGCA-1	0.904239	0	0.0957609	0	0	0	0	0	0
CTAAGACGTCGCTTTC-1	0.99939	0	0.000384089	0	0.000149158	0	7.65832e-05	0	0
CTAAGACGTTCTGAAC-1	0.535768	0	0.146536	0.00393609	0.0538048	0	0.25177	0.00818496	0
CTAATGGAGCTACCTA-1	2.68365e-05	0	0	0	1.64797e-05	0	0.999957	0	0
CTAATGGCATCTACGA-1	1	0	0	0	1.98003e-42	0	1.25214e-42	0	0
CTAATGGGTTCAGGCC-1	0.815939	0	0.106066	0	0.0228561	0	0.0551384	0	0
CTAATGGTCAGATAAG-1	0.999983	0	0	0	1.65626e-05	0	0	0	0
CTAATGGTCGGAATCT-1	1	4.06991e-29	2.01416e-15	9.83115e-29	0	4.19481e-31	1.39308e-29	0	1.14741e-29
CTACACCAGCTCAACT-1	0.999511	0	0.000388172	0	6.75132e-05	0	3.38062e-05	0	0
CTACACCAGGCCCTCA-1	0.747036	0	0.225362	0	0.0276025	0	0	0	0
CTACACCGTACAGACG-1	0.9995	0	0.000253198	0	0.000133223	0	0.000113266	0	0
CTACACCGTTCCACTC-1	0.999923	1.21628e-05	1.79705e-05	0	1.55334e-05	4.26704e-06	2.09971e-05	6.52618e-06	0
CTACACCTCCCAAGTA-1	0.999996	0	0	0	2.13583e-06	0	2.30248e-06	1.39656e-09	0
CTACATTCACATGTGT-1	0.776185	0	0.196419	0	0.0170554	0	0.0103404	0	0
CTACATTGTACCAGTT-1	0.999995	0	8.43291e-07	0	2.75553e-06	0	6.73294e-07	1.02667e-06	0
CTACATTGTAGCGATG-1	0	0	1	0	6.5951e-16	0	0	0	0
CTACATTTCCAGAAGG-1	0.999998	0	0	0	1.32148e-06	1.07373e-06	0	0	0
CTACATTTCTACTTAC-1	7.14686e-06	0.00912729	1.07596e-05	2.27555e-05	5.6883e-06	8.69393e-07	0.990819	6.23184e-06	0
CTACCCAAGCTGCAAG-1	0.99955	0	0.000270842	0	0.000178743	0	0	0	0
CTACCCAAGTGTACGG-1	0.999944	0	5.60796e-05	0	0	0	0	0	0
CTACCCAAGTTTGCGT-1	0.999213	0	0.000696914	0	8.63961e-05	0	4.14033e-06	0	0
CTACCCACACGCCAGT-1	3.01146e-07	1.43003e-07	2.45741e-07	2.53626e-06	1.74167e-07	7.25678e-08	1.05571e-06	1.0505e-05	0.999985
CTACCCACAGCTCGAC-1	0.808351	0	0.0876249	0	0.0661849	0	0.0378389	0	0
CTACCCAGTAAGTTCC-1	1.56183e-29	1	1.21598e-28	0	1.16669e-29	1.37678e-29	3.88194e-30	8.12618e-30	0
CTACCCAGTCTTGCGG-1	0.99989	0	8.67027e-05	0	2.31113e-05	0	0	0	0
CTACCCAGTGGTCCGT-1	1	2.04318e-20	2.77426e-18	0	3.16501e-20	0	2.66982e-20	0	7.21688e-21
CTACCCAGTTCCTCCA-1	0.965288	0	0.0347119	0	1.45807e-13	0	2.51796e-13	0	0
CTACCCATCGATAGAA-1	3.16579e-09	0	0	0	0	2.891e-09	2.53953e-08	0	1
CTACCCATCGCAAGCC-1	0.946154	0	0.0114143	0	0.00883171	0.000627813	0.0329718	0	0
CTACCCATCGCTTAGA-1	0.982618	0.00960322	0	0	0.00777841	0	0	0	0
CTACCCATCTATCGCC-1	0.847923	0	0.0831983	0	0.048892	0	0.0199864	0	0
CTACCCATCTGGTGTA-1	1	0	1.94914e-66	0	6.09722e-67	0	8.93579e-67	7.78965e-66	3.79207e-67
CTACGTCTCTGCCAGG-1	1.38029e-05	0.00502514	2.8405e-07	2.19644e-06	2.2065e-06	3.98555e-07	0.994955	4.93617e-07	2.78021e-07
CTAGAGTAGCCACCTG-1	0.999609	0	0.000381299	0	9.24211e-06	0	0	0	0
CTAGAGTAGCCACGTC-1	1.00895e-11	0	1	0	1.02746e-12	0	0	0	0
CTAGAGTCAAAGAATC-1	0.000302316	0	2.93963e-05	0	0	0	0.999643	2.5565e-05	0
CTAGAGTCAAATCCGT-1	9.46028e-09	1	0	0	5.0591e-12	6.27796e-12	7.17641e-12	0	0
CTAGAGTCAATCTGCA-1	1	0	1.29625e-09	0	1.3788e-10	0	7.96496e-11	0	0
CTAGAGTCAGATAATG-1	0.999923	0	0	0	7.69768e-05	0	0	0	0
CTAGAGTGTCATGCCG-1	0.690178	0	0.288357	0	0.0194912	0	0.00197408	0	0
CTAGAGTGTCGGCACT-1	8.88129e-07	0.999995	2.10611e-07	0	1.28019e-06	4.15147e-07	2.08123e-06	0	0
CTAGAGTGTTCGGCAC-1	6.03083e-12	0	1	7.19744e-13	2.5398e-12	0	0	0	0
CTAGAGTTCAACGGCC-1	2.5204e-27	2.62309e-28	8.87787e-28	1	0	0	1.89192e-28	2.20371e-30	0
CTAGAGTTCACTCTTA-1	2.35333e-07	0	0	1.61638e-05	2.45018e-08	0	3.52824e-09	4.89407e-07	0.999983
CTAGAGTTCACTGGGC-1	1	4.61019e-11	0	0	7.98216e-17	0	1.55636e-16	2.9681e-17	0
CTAGCCTCAATGCCAT-1	0	1	6.10709e-09	0	2.16405e-09	0	1.63172e-09	2.96928e-09	0
CTAGCCTCACCCAGTG-1	0.933781	0	0.0233872	0	0.0261366	0	0.0166951	0	0
CTAGCCTCAGCTTCGG-1	0.999992	1.5126e-07	5.79759e-06	6.1936e-08	2.18659e-07	1.48123e-07	4.36434e-07	8.01693e-07	0
CTAGCCTCAGGAATGC-1	0.997283	0	0.00137391	0	0.000599921	0	0.000742716	0	0
CTAGCCTGTCTGATCA-1	0.99996	0	0	0	3.9978e-05	0	0	0	0
CTAGCCTTCCGTCAAA-1	0.859438	0	0.0431654	0	0.0476848	0	0.0497117	0	0
CTAGTGAAGTATGACA-1	2.20313e-08	1	3.62643e-07	0	3.48026e-09	0	9.71005e-09	1.89585e-09	0
CTAGTGACAACTGGCC-1	0.999641	0	0.000302549	0	4.21349e-05	0	1.47226e-05	0	0
CTAGTGACATGTTGAC-1	6.86023e-07	0.000691003	7.80821e-06	3.09836e-06	2.4161e-06	5.66305e-07	0.999294	7.27289e-08	0
CTAGTGAGTGATGTCT-1	2.48975e-11	0	0	2.34213e-13	8.01346e-12	3.90296e-12	5.87591e-12	6.75426e-11	1
CTAGTGATCCGGGTGT-1	0.999907	0	3.99998e-05	0	9.26283e-06	0	4.32434e-05	0	0
CTAGTGATCTCTAGGA-1	0.999371	0	0.000547759	1.29731e-05	6.87151e-05	0	0	0	0
CTCACACAGTGCTGCC-1	1	0	1.31544e-07	0	8.78042e-08	0	9.88209e-08	1.39386e-08	0
CTCACACAGTTACCCA-1	0.96401	0	0.0262554	0	0.00973405	0	0	0	0
CTCACACGTAGCGATG-1	0.998916	0	0.00103945	0	4.50112e-05	0	0	0	0
CTCACACGTATGCTTG-1	3.14219e-30	0	1	1.37316e-31	8.89183e-31	0	0	2.57059e-30	0
CTCACACGTCATGCCG-1	0.798907	0	0.143813	0	0.0406409	0	0.016639	0	0
CTCACACTCCGGCACA-1	0.917284	0	0.0127421	0	0.0394757	0	0.0304983	0	0
CTCACACTCGTCCAGG-1	0.676144	0	0.0621891	0.228733	0.00894936	0	0.0239844	0	0
CTCACACTCTGGCGTG-1	5.54277e-29	0	0	1.48772e-30	0	5.01088e-31	0	0	1
CTCAGAACATCGGTTA-1	0.821879	0	0.158811	0	0.0193104	0	0	0	0
CTCAGAAGTCAAAGCG-1	0.99999	0	9.90347e-06	0	3.97286e-10	0	3.5309e-10	9.29146e-11	0
CTCAGAAGTCCGAGTC-1	0.999779	6.49552e-05	0.000124416	1.2698e-06	9.29351e-06	2.44177e-06	1.54203e-05	2.88568e-06	0
CTCAGAAGTCCGCTGA-1	0.89467	0	0.0915315	0	0.0137984	0	0	0	0
CTCAGAAGTCTCTCGT-1	1.76262e-24	0	1	0	0	1.38976e-31	0	0	0
CTCAGAAGTGAGTATA-1	0.811219	0	0.125633	0	0.0631476	0	0	0	0
CTCAGAATCACCGTAA-1	0.869221	0	0.118788	0	0.0119917	0	0	0	0
CTCAGAATCACTTCAT-1	0.00227346	0.277311	0.00152692	0.00078457	0.00163503	0.000319413	0.715805	0.000344574	0
CTCATTAAGACAGAGA-1	1.88279e-06	4.05559e-05	2.09665e-05	3.15799e-07	1.29213e-06	2.9507e-07	0.999935	0	0
CTCATTAAGTACGCCC-1	0.865539	0	0.0558477	0	0.0374598	0	0.0411539	0	0
CTCATTACAACTGCGC-1	0.850965	0	0.0977777	0	0.0300733	0	0.0211844	0	0
CTCATTACAAGGGTCA-1	1.7903e-08	1.11215e-08	2.14478e-08	6.34623e-08	4.18619e-08	0	1	0	3.41423e-09
CTCATTACAATCTACG-1	2.65085e-08	5.64303e-08	1.14224e-06	1.41318e-05	1.96468e-07	0	2.94111e-07	8.57403e-07	0.999983
CTCATTACACTGTCGG-1	0.999999	0	1.10949e-06	0	0	0	0	1.26778e-07	0
CTCATTACAGACGTAG-1	9.56798e-07	0.999997	0	2.97086e-07	0	3.71339e-07	1.02032e-06	0	0
CTCATTAGTACTCTCC-1	1.31378e-24	1	0	1.00269e-33	7.28698e-34	1.82195e-33	1.45578e-32	2.8736e-33	0
CTCATTATCGCCGTGA-1	0.922418	0	0.0148953	0.0170285	0.03594	0	0.00971789	0	0
CTCATTATCGGTGTTA-1	8.76857e-11	0	5.45923e-11	2.06338e-09	1.36467e-11	2.64099e-12	1.52461e-11	5.73226e-09	1
CTCCTAGAGGCTAGCA-1	0.884043	0	0.0983787	0	0.0175782	0	0	0	0
CTCCTAGAGTGGTCCC-1	0	0	1	0	1.49068e-50	0	4.77476e-51	3.81487e-41	6.32178e-51
CTCCTAGCATGAACCT-1	0.864689	0	0.0326281	0	0.0637671	0	0.0389155	0	0
CTCCTAGGTACCATCA-1	0.786472	0	0.17007	0	0.0434587	0	0	0	0
CTCCTAGGTGATAAAC-1	7.67702e-06	0.999951	1.91788e-06	1.64644e-06	7.3378e-06	5.48293e-07	2.7672e-05	2.2826e-06	0
CTCCTAGTCTCTAAGG-1	0.99994	0	3.26171e-05	0	2.12288e-05	0	6.57593e-06	0	0
CTCGAAAAGCGGCTTC-1	0.912584	0	0.0874158	0	0	0	0	0	0
CTCGAAAAGGACGAAA-1	0.971833	0	0.0221529	0	0.00601404	0	0	0	0
CTCGAAACAAGCGAGT-1	7.37378e-17	1	1.90651e-12	0	7.13037e-17	8.5574e-17	1.62483e-16	1.01691e-15	3.73288e-17
CTCGAAACATCCCATC-1	0.999781	0	0.000212371	0	0	0	6.77872e-06	0	0
CTCGAAAGTAGATTAG-1	0.999889	0	1.6849e-05	0	1.6339e-05	0	1.48252e-05	6.29059e-05	0
CTCGAAATCCGCGCAA-1	0	1.19566e-29	5.13438e-29	3.18247e-28	0	1.7539e-31	2.23824e-30	0	1
CTCGAGGGTGATAAGT-1	0.999999	0	0	0	3.04174e-07	0	2.37728e-07	0	0
CTCGAGGGTTAAGACA-1	1	3.34179e-10	2.91092e-10	1.01212e-10	2.6612e-10	8.10342e-11	4.37936e-10	5.8434e-10	5.55356e-11
CTCGAGGTCCTCCTAG-1	0.999999	0	7.25328e-07	0	1.14005e-07	0	0	0	0
CTCGGAGAGAAGCCCA-1	6.80202e-13	3.40024e-12	2.18363e-12	1.6703e-09	8.26818e-13	5.02852e-13	1	3.65498e-12	0
CTCGGAGAGAGTCTGG-1	1	0	2.34522e-13	0	1.31779e-16	4.41549e-19	2.07964e-16	0	0
CTCGGAGAGATGAGAG-1	8.4878e-09	1	8.8071e-10	0	1.69154e-09	5.57793e-10	4.03517e-09	6.71478e-10	0
CTCGGAGAGCGACGTA-1	1	0	1.47136e-13	2.38408e-13	1.67255e-13	0	4.03101e-13	0	0
CTCGGAGCATGCTGGC-1	0.999832	0	6.99814e-05	0	4.2312e-05	0	5.53008e-05	0	0
CTCGGAGTCGAGGTAG-1	0.870911	0	0.0910758	0	0	0.0125174	0.00364382	0.0218524	0
CTCGGGAAGAAGGGTA-1	0.999907	1.17722e-05	3.84035e-05	0	1.859e-05	8.15033e-06	1.28586e-05	2.86033e-06	0
CTCGGGAAGGCCATAG-1	0.999999	0	0	0	5.28013e-07	0	0	0	0
CTCGGGACAATCGAAA-1	0.873419	0	0.0756236	0	0.0359955	0	0.0149619	0	0
CTCGGGACACAACGTT-1	0.999886	0	0.000101256	0	1.22469e-05	0	0	0	0
CTCGGGAGTCTGGTCG-1	2.29658e-10	0	2.37519e-10	1	3.68145e-10	5.12706e-10	6.11488e-10	4.2058e-10	0
CTCGGGAGTGACGCCT-1	0.980342	0	0.0196584	0	0	0	0	0	0
CTCGGGAGTGTCCTCT-1	2.44902e-23	5.03977e-24	1.67224e-21	1.21043e-23	7.89591e-24	3.42605e-25	1	4.93251e-24	0
CTCGGGAGTTACGACT-1	0	2.61666e-08	1.35111e-07	4.88447e-07	4.44756e-08	1.48717e-08	0.999999	0	0
CTCGGGATCCAAATGC-1	0	1.16479e-27	0	0	0	0	2.23557e-29	0	1
CTCGGGATCCACGACG-1	1.15404e-17	0	1.29414e-18	7.58565e-15	4.98639e-18	1.4418e-18	5.70834e-18	2.39363e-17	1
CTCGTACCAACTTGAC-1	0.999955	2.076e-05	1.01576e-06	0	6.5821e-06	2.40892e-06	1.03652e-05	0	4.2579e-06
CTCGTACGTCTTGCGG-1	0.998336	0	0.00135481	0	0.000304166	0	5.37939e-06	0	0
CTCGTACGTTCTGGTA-1	0.849752	0	0.126011	0	0.0242372	0	0	0	0
CTCGTACGTTGGTAAA-1	8.43123e-05	1.00698e-05	0	1.57976e-05	0	1.32729e-05	0.999877	0	0
CTCGTACTCATATCGG-1	1	2.80103e-10	7.68768e-10	0	6.57245e-10	0	6.07949e-10	5.93423e-11	7.33958e-11
CTCGTCAAGATGTAAC-1	0.998615	0	0	0	0.00138476	0	0	0	0
CTCGTCACAATCTGCA-1	1.70915e-07	3.87236e-06	1.23271e-06	0	4.44171e-08	0	0.999994	4.33686e-07	2.26061e-07
CTCGTCACACGGACAA-1	1	1.16117e-11	3.13291e-11	0	2.6478e-11	1.15953e-11	3.86995e-11	0	0
CTCGTCAGTTGACGTT-1	3.40796e-10	7.40097e-10	5.40467e-11	1.01811e-09	7.95058e-11	2.52195e-11	1	1.25789e-11	0
CTCTAATCAAGTAATG-1	2.55367e-06	1.52776e-05	5.19935e-07	0.000172619	4.5552e-07	6.40672e-08	0.999808	3.86762e-07	0
CTCTAATCAGCGTCCA-1	1	0	0	0	4.60094e-09	0	2.71605e-09	0	0
CTCTAATCATTCACTT-1	1.28072e-06	0.999998	2.00484e-08	0	4.0101e-07	0	4.8956e-07	0	3.02407e-07
CTCTAATGTTGTGGCC-1	1	0	9.11608e-09	0	5.63423e-10	0	0	0	0
CTCTAATTCAACCATG-1	0.999588	0	0.000293147	0	9.9147e-05	0	0	1.99216e-05	0
CTCTACGAGAAACGCC-1	0.999705	0	0	0	0.000294953	0	0	0	0
CTCTACGAGTCGCCGT-1	0.99977	0	0.000223479	6.03071e-07	5.32088e-06	0	6.83436e-07	0	0
CTCTACGCAGGGAGAG-1	0.898482	0	0.0636939	0	0.0378238	0	0	0	0
CTCTACGCATCACGAT-1	0.858374	0	0.0727456	0	0.0546452	0	0.0142349	0	0
CTCTACGGTCAGCTAT-1	0.838694	0	0.078204	0	0.0652731	0	0.0178293	0	0
CTCTACGGTCGAACAG-1	0.999966	0	3.23264e-05	0	1.04125e-06	9.86577e-07	0	0	0
CTCTACGTCAGTTCGA-1	0.877063	0	0.0784977	0	0.0166702	0	0.0277692	0	0
CTCTACGTCTAGCACA-1	0.929438	0	0.053285	0	0.0172773	0	0	0	0
CTCTGGTAGACAATAC-1	0.808109	0	0.152684	0	0.0392077	0	0	0	0
CTCTGGTAGGATGCGT-1	0.946411	0	0.0268789	0	0.0141121	0	0.00767437	0.0049237	0
CTCTGGTCACAACTGT-1	1.56476e-12	0	3.7623e-13	2.99793e-12	3.68432e-13	3.43692e-13	9.47606e-13	6.42865e-11	1
CTCTGGTGTACTCTCC-1	0.999955	0	0	0	4.47543e-05	0	0	0	2.78121e-07
CTCTGGTGTGTGAAAT-1	0.93536	0	0.045699	0	0.0189412	0	0	0	0
CTCTGGTGTTCAGACT-1	0.788571	0	0.136065	0	0.0519286	0	0.0234354	0	0
CTCTGGTTCACTATTC-1	2.22418e-05	0.999878	2.0584e-05	0	6.71983e-06	1.16308e-05	2.28534e-05	3.54033e-05	2.37561e-06
CTCTGGTTCCTATGTT-1	0.840443	0.0221566	0	0	0.0626014	0	0.0747992	0	0
CTCTGGTTCGCCATAA-1	3.09027e-21	0	1	0	2.99913e-21	0	0	0	0
CTCTGGTTCTGCAAGT-1	0.863124	0	0.109226	0	0.0276504	0	0	0	0
CTGAAACAGTTATCGC-1	0.899819	0	0.0484181	0	0.0410653	0	0.010698	0	0
CTGAAACTCCAGATCA-1	0.999598	0	0	0	0.000315844	0	8.63374e-05	0	0
CTGAAACTCGGTGTTA-1	2.40099e-05	0	1.8292e-05	0.999804	0	2.59637e-05	4.55345e-05	6.74367e-05	1.43949e-05
CTGAAACTCTAGAGTC-1	1	0	1.41868e-10	0	1.80421e-10	0	3.17577e-10	0	0
CTGAAGTAGAAGAAGC-1	0.999725	0	0.000210978	0	6.44877e-05	0	0	0	0
CTGAAGTAGATGTGGC-1	1.21322e-11	0	2.61554e-13	2.04309e-08	3.11612e-13	1.04005e-14	1.2411e-12	2.11887e-12	1
CTGAAGTAGGACAGCT-1	3.88273e-13	1.49881e-13	1.94389e-13	2.78646e-13	1.70221e-13	7.8511e-14	1	2.20724e-11	0
CTGAAGTAGTAGGTGC-1	0.999738	0	6.61017e-07	0	4.38755e-07	0	0	0.000261145	0
CTGAAGTAGTTGCAGG-1	0.999929	0	1.36828e-05	0	5.70971e-05	0	0	0	0
CTGAAGTCAATGGAAT-1	0.856811	0	0.135293	0	0.00158562	0	0.00631065	0	0
CTGAAGTCAATGGACG-1	0.999867	0	6.99018e-05	0	4.85544e-05	0	1.41871e-05	0	0
CTGAAGTCACAGAGGT-1	1.4537e-12	2.53415e-10	1.01042e-12	1.70331e-13	5.19086e-13	2.33036e-14	1	1.02819e-12	9.71561e-10
CTGAAGTCAGACAGGT-1	7.83353e-09	0	1.83707e-08	1.44388e-07	0	3.71964e-09	8.57682e-08	4.56239e-08	1
CTGAAGTCAGCGTTCG-1	0.932176	0	0.0678235	0	0	0	0	0	0
CTGAAGTGTACTCTCC-1	0.999814	0	7.39673e-05	0	7.3072e-05	0	3.91667e-05	0	0
CTGAAGTGTATGAATG-1	0.890829	0	0.109171	0	0	0	0	0	0
CTGAAGTGTCCCTTGT-1	1	0	3.31519e-11	0	5.81058e-14	0	4.33578e-14	0	0
CTGATAGAGTGAACAT-1	0.999979	0	1.09645e-05	0	3.76471e-06	0	7.9898e-07	5.85517e-06	0
CTGATAGCAGACTCGC-1	1	0	1.30737e-07	1.20461e-08	0	1.74284e-07	0	0	0
CTGATAGCATACTCTT-1	0.999932	0	1.94525e-05	0	4.89865e-05	0	0	0	0
CTGATAGGTAGCAAAT-1	1.75735e-13	0	0	1.84771e-13	5.38534e-14	7.52391e-14	2.96215e-14	2.78843e-10	1
CTGATAGGTGCTCTTC-1	0.998655	0	0.00134434	0	3.28775e-07	0	0	0	0
CTGATAGTCCGATATG-1	0.999995	0	0	0	5.48217e-06	0	0	0	0
CTGATAGTCCGTAGTA-1	0.999952	8.55402e-06	0	0	1.43332e-05	0	1.93078e-05	5.63814e-06	0
CTGATAGTCTTGCATT-1	0.999845	0	0	0	0.000134002	0	2.08573e-05	0	0
CTGATAGTCTTGTATC-1	2.50171e-09	0	5.32258e-10	3.87719e-09	0	0	2.21226e-09	0	1
CTGATCCCAGTATAAG-1	0.999998	0	9.92145e-07	0	6.00637e-07	0	1.29068e-07	0	0
CTGATCCGTACTCTCC-1	0.898117	0	0.0862329	0	0.00780792	0	0.00784269	0	0
CTGATCCGTAGGACAC-1	0.999911	0	2.77853e-05	0	2.61926e-05	0	3.05956e-05	4.3397e-06	0
CTGATCCGTGAGTGAC-1	1	0	0	0	0	4.52176e-13	1.87689e-10	0	0
CTGATCCTCACATGCA-1	0.999952	0	1.75265e-05	0	1.74159e-06	0	0	2.90408e-05	0
CTGATCCTCTCGTATT-1	0	0.00048175	9.06436e-06	6.29167e-06	7.20887e-06	0	0.99949	4.62773e-06	7.08701e-07
CTGCCTAAGGCCATAG-1	0.826804	0	0.0775791	0	0.0578285	0	0.037788	0	0
CTGCCTAGTCACTGGC-1	0.938552	0	0.0614485	0	0	0	0	0	0
CTGCCTATCCGCAAGC-1	0.999866	0	8.74935e-05	0	3.85048e-05	0	7.79137e-06	0	0
CTGCGGAAGGATGGAA-1	3.07978e-28	1.20303e-27	0	8.56954e-26	0	0	0	1.06733e-28	1
CTGCGGAGTAGAAAGG-1	0.906826	0	0.0788478	0	0.0143264	0	0	0	0
CTGCGGATCCATTCTA-1	0.999882	0	0	0	0.00011786	0	0	0	0
CTGCTGTCATACAGCT-1	0.999989	0	6.85218e-06	0	0	0	0	4.36329e-06	0
CTGCTGTGTACCGTTA-1	1.43914e-08	0	2.9964e-09	9.23728e-11	3.10712e-09	0	3.74215e-09	1.14507e-08	1
CTGCTGTTCTGGGCCA-1	0.957629	0	0.0423707	0	3.69078e-08	0	0	0	0
CTGGTCTAGTCAAGCG-1	2.6118e-17	0	1	0	1.07187e-17	1.03221e-16	0	9.46994e-18	0
CTGGTCTCAAGAAAGG-1	0.750877	0	0.249123	0	0	0	0	0	0
CTGGTCTGTAGCTGCC-1	2.75158e-28	8.74441e-29	0	6.23748e-28	0	9.77942e-30	0	6.14252e-29	1
CTGGTCTGTCTGATCA-1	0.999991	1.2844e-06	6.77198e-07	0	3.09733e-06	0	4.1475e-06	0	0
CTGTGCTAGGGCACTA-1	1.28675e-12	0	2.58443e-13	9.8183e-12	2.84317e-12	0	6.63956e-12	2.54268e-11	1
CTGTGCTCACAGCCCA-1	3.73813e-18	2.19588e-10	1.03638e-17	0	2.51099e-18	0	1	6.68587e-19	0
CTGTGCTCACAGTCGC-1	1	5.96914e-45	2.90038e-60	8.71969e-76	5.3456e-75	2.7052e-76	7.00917e-75	0	0
CTGTGCTCAGCTGTGC-1	0.69655	0	0.214499	0	0.0650702	0	0.0104844	0.013396	0
CTGTGCTGTGCTAGCC-1	0.892477	0	0.0790707	0	0.0284525	0	0	0	0
CTGTTTAAGCCAGTAG-1	0.865447	0	0.10496	0	0.029593	0	0	0	0
CTGTTTAAGTGTTTGC-1	0.919964	0	0.031815	0	0.0482213	0	0	0	0
CTGTTTACATGACATC-1	8.51904e-43	1.00314e-29	5.58701e-45	8.08175e-46	3.65098e-45	3.355e-46	1	1.53731e-45	0
CTGTTTACATGTCTCC-1	0.960504	0	0	0	0.0390683	0	0	0.000427588	0
CTGTTTAGTAAAGGAG-1	1.13274e-22	0	0	0	3.30525e-23	0	4.55196e-23	1.82613e-23	1
CTGTTTAGTGTATGGG-1	0.998998	0	0.00100179	0	0	0	0	0	0
CTGTTTATCCTTTCGG-1	0.90274	0	0.0019277	0	0.0363435	0	0.058989	0	0
CTGTTTATCTGCAGTA-1	0.808117	0	0.128742	0.00926583	0.0310301	0	0.0228452	0	0
CTTAACTAGACTGTAA-1	1	0	2.25266e-26	0	6.5275e-27	0	5.31104e-27	3.99259e-27	1.11551e-27
CTTAACTCATACCATG-1	1	0	4.78489e-78	0	1.33399e-79	0	1.92711e-80	0	0
CTTAACTGTAGCGCTC-1	0.999716	0	0.000254708	0	1.09892e-05	0	1.2302e-05	5.74211e-06	0
CTTAACTTCACTATTC-1	0.776863	0	0.191302	0	0.0154976	0	0	0.0163374	0
CTTAACTTCCAGTATG-1	0.999958	0	3.82355e-05	0	7.57748e-07	0	0	2.83876e-06	0
CTTACCGCACATTTCT-1	0.839407	0	0.149589	0	0.0110037	0	0	0	0
CTTACCGCATGGTCAT-1	0.923872	0	0.067403	0	0.00872536	0	0	0	0
CTTACCGCATGGTCTA-1	0.887192	0	0.0914828	0	0	0	0.0213251	0	0
CTTACCGGTTGATTCG-1	1	0	0	0	0	0	0	0	0
CTTACCGTCTCTTGAT-1	1.23653e-05	5.15763e-06	2.45087e-06	1.20495e-05	8.17515e-06	0	0.999933	2.47062e-05	2.51175e-06
CTTAGGAAGAGGACGG-1	3.89635e-09	0	1.17688e-09	0.999837	1.32569e-10	4.51157e-10	2.4244e-09	2.88808e-09	0.000163294
CTTAGGAAGCTGCAAG-1	0	0	9.33005e-30	1.70149e-31	2.92075e-30	0	4.77165e-30	1.2337e-31	1
CTTAGGACAGCTCGAC-1	1	0	3.31617e-13	0	3.47471e-13	0	1.80497e-13	0	0
CTTAGGACAGCTGTGC-1	0.999093	0	0.000660885	0	0.000246383	0	0	0	0
CTTAGGAGTTTAGGAA-1	5.2012e-05	0.999947	0	0	3.08488e-07	1.1477e-07	5.89835e-07	0	0
CTTAGGATCCTGTAGA-1	0.99763	0	0.00202569	0	0.000234598	0	0.000109699	0	0
CTTCTCTCATAAGACA-1	0.779375	0	0.153856	0	0.0667691	0	0	0	0
CTTCTCTCATCCTAGA-1	0.846058	0	0.125631	0	0.0283106	0	0	0	0
CTTCTCTGTGACTCAT-1	0.999966	1.02476e-05	0	0	4.44426e-06	0	1.95611e-05	0	0
CTTCTCTTCCGTTGTC-1	0.026977	0.0041306	0.0239927	0	0.0126217	0	0.910363	0.0219147	0
CTTGGCTCAAGCTGTT-1	2.73516e-10	1	0	0	3.68351e-11	9.06952e-12	9.76262e-11	0	0
CTTGGCTCAGCTGTGC-1	0.975539	0	0.0187095	0	0.00575191	0	0	0	0
CTTGGCTGTAGCGCAA-1	0.973044	0	0.0269558	0	2.95726e-09	0	0	0	0
CTTGGCTGTCAACATC-1	1.64408e-05	0.999982	8.63626e-07	1.62006e-07	0	3.3685e-07	0	0	0
CTTGGCTGTCATGCAT-1	0.984602	0	0	0	0	0.00818118	0.00721653	0	0
CTTGGCTGTCGGGTCT-1	0	3.35915e-13	1.29949e-12	6.60918e-10	3.68702e-13	6.0028e-13	1	3.35145e-12	0
CTTGGCTGTGGTACAG-1	8.81876e-08	1	9.76402e-10	0	1.3432e-10	0	2.20734e-10	0	0
CTTGGCTTCAGTCCCT-1	0.999158	0	0.00084161	0	2.99212e-14	0	2.88149e-14	3.2038e-14	0
CTTGGCTTCCCAAGAT-1	0.844208	0	0.155792	0	0	0	0	0	0
CTTTGCGCACGTGAGA-1	0.999994	9.78012e-07	0	0	0	4.33193e-07	4.73354e-06	0	0
CTTTGCGCAGGTCTCG-1	0.999769	0	0.000212385	0	1.25047e-05	0	6.16316e-06	0	0
CTTTGCGCATCGACGC-1	0.899242	0	0.0777349	0	0.0220973	0	0.000925888	0	0
CTTTGCGGTCGATTGT-1	0.833543	0	0.0910673	0	0.0366742	0	0.0387151	0	0
CTTTGCGGTCTAACGT-1	4.14926e-16	1	1.24451e-17	0	2.05787e-16	0	9.20908e-16	0	0
CTTTGCGTCCATGCTC-1	1	0	1.18076e-15	0	6.89382e-27	0	5.1063e-26	0	0
CTTTGCGTCCCTCTTT-1	0.998505	0	0.00149528	0	0	0	0	0	0
GAAACTCAGGCTATCT-1	0.854643	0	0.0980684	0	0.0472885	0	0	0	0
GAAACTCCATAGAAAC-1	0.999271	0	0.000537546	0	0.000114407	0	7.73089e-05	0	0
GAAACTCCATGGTCTA-1	2.20212e-20	7.85657e-13	1.02932e-20	2.85024e-21	7.08082e-21	9.40571e-23	1	4.02315e-21	2.44155e-22
GAAACTCCATTGTGCA-1	0.853713	0	0.0966496	0	0.0368069	0	0.0128303	0	0
GAAACTCGTGATAAAC-1	0.862428	0	0.109096	0	0.0284764	0	0	0	0
GAAACTCGTGTGAAAT-1	0.999757	0	0.000140612	0	0.000102604	0	0	0	0
GAAACTCTCTGCGGCA-1	0.870954	0	0.114427	0	0.014619	0	0	0	0
GAAATGAAGCTAACAA-1	0.853743	0	0.133664	0	0.0125932	0	0	0	0
GAAATGATCCAAATGC-1	0.977289	0	0.0227109	0	0	0	0	0	0
GAAATGATCTGGTGTA-1	0.999992	0	7.71404e-06	0	1.99565e-08	0	0	0	0
GAAATGATCTTTACAC-1	0.861725	0	0.108251	0	0.0300236	0	0	0	0
GAACATCAGCCACTAT-1	0.999974	0	2.56785e-05	0	0	0	0	0	0
GAACATCCATCGACGC-1	0.999804	0	0.000155582	0	4.38401e-06	0	3.65115e-05	0	0
GAACCTAAGTGTACGG-1	0.997423	0	0.00257703	0	1.02279e-20	0	1.03933e-20	0	0
GAACCTACAGTAAGCG-1	0.999997	0	3.44043e-06	0	0	0	0	0	0
GAACCTAGTGTGACGA-1	0.976638	0	0.0233619	0	6.25575e-07	0	0	0	0
GAACCTATCACAATGC-1	0.951371	0.00163143	0	0	0.0391851	0	0.00781206	0	0
GAACCTATCTGGTGTA-1	2.80548e-09	1	2.43829e-10	0	0	8.89187e-12	1.32947e-10	0	0
GAACCTATCTTGCAAG-1	0.964048	0	0.0335073	0	0.00168737	0	0.000757546	0	0
GAACGGAAGCGGCTTC-1	0.919808	0	0.0792158	0	0.000976536	0	0	0	0
GAACGGAAGTTCCACA-1	5.11082e-08	0	0	0	4.52466e-09	2.60803e-08	1.17046e-08	5.07156e-08	1
GAACGGAAGTTTAGGA-1	0.99997	0	2.97998e-05	0	0	0	0	0	0
GAACGGACACAACGCC-1	0.927145	0	0	0	0.0586228	0	0.0118526	0.00237989	0
GAACGGACATGCCTAA-1	0.999995	8.24165e-07	4.20886e-06	0	3.69713e-08	0	3.91717e-07	0	0
GAACGGACATGTAGTC-1	0.922952	0	0.0549672	0	0.022081	0	0	0	0
GAACGGAGTCATATCG-1	0.996901	0	0.00274177	0	0.000357551	0	0	0	0
GAACGGAGTCTTGATG-1	0	0	6.09829e-33	1.84826e-29	0	1.80664e-30	0	1.75993e-30	1
GAACGGAGTGCACTTA-1	0.992425	0	0.00628754	0	0.00117699	0.000110273	0	0	0
GAACGGAGTTACCAGT-1	2.34006e-25	1	0	0	5.60487e-26	1.27782e-25	2.23725e-25	2.15749e-25	0
GAAGCAGAGAATAGGG-1	3.62173e-09	1	7.56149e-10	0	1.00993e-09	0	4.58877e-09	5.79709e-09	0
GAAGCAGAGACCCACC-1	7.1619e-30	0	0	0	1.54091e-30	0	0	0	1
GAAGCAGAGTACGCCC-1	0.999964	1.06369e-06	0	0	1.29637e-05	0	2.24441e-05	0	0
GAAGCAGAGTAGCGGT-1	0.997564	0	0.00243579	0	1.23057e-10	0	0	2.28664e-11	0
GAAGCAGGTCAATACC-1	2.65089e-06	0	0.999994	1.07911e-06	9.95834e-07	1.47612e-06	0	0	0
GAAGCAGTCGTCTGCT-1	0.999884	1.05605e-09	0.000115964	2.12254e-09	1.45058e-09	0	2.00095e-09	1.63463e-09	0
GAATAAGAGGCATGTG-1	3.84031e-12	3.12625e-13	1.60433e-13	5.09465e-13	1.14991e-13	1.147e-13	1	1.59275e-13	0
GAATAAGAGTACTTGC-1	0.890069	0	0.109619	0	0.0003125	0	0	0	0
GAATAAGCACCGCTAG-1	0.999946	0	4.25236e-05	0	1.19233e-05	0	0	0	0
GAATAAGGTACGACCC-1	0.863236	0	0.0801637	0	0.024346	0	0.0322541	0	0
GAATAAGGTGCGGTAA-1	1.02693e-07	0	0	7.45377e-07	1.90343e-08	2.27927e-08	0	6.29156e-08	0.999999
GAATAAGGTTAAGACA-1	5.1181e-11	0	3.64094e-11	1.20599e-11	1.65149e-11	0	2.59555e-11	2.25973e-11	1
GAATAAGTCGTACGGC-1	0.9998	0	0.000100205	0	3.34525e-05	0	6.67443e-05	0	0
GAATGAAAGAGTCTGG-1	0.848087	0	0.072436	0	0.0489899	0	0.030487	0	0
GAATGAAAGTGGCACA-1	0.999998	0	8.37123e-07	0	1.23082e-06	0	0	0	0
GAATGAACAACCGCCA-1	0.999952	0	4.53183e-05	0	2.99263e-06	0	0	0	0
GAATGAACATCAGTCA-1	0.923322	0	0.0644627	0	0.0122151	0	0	0	0
GAATGAAGTAATCGTC-1	1.29573e-12	0	1	0	2.80739e-13	0	3.25184e-13	0	0
GAATGAAGTTGCCTCT-1	0.951954	0	0.0480463	1.00896e-15	6.30537e-15	0	7.33647e-15	0	0
GAATGAATCACTATTC-1	0.906614	0	0.0715021	0	0.0218842	0	0	0	0
GAATGAATCAGTCCCT-1	0.847722	0	0.0990506	0	0.0147502	0	0.038477	0	0
GAATGAATCCGCGGTA-1	0.999894	0	5.41934e-05	0	5.20902e-05	0	0	0	0
GACACGCCACGGTAGA-1	9.68859e-14	2.23036e-08	3.41896e-14	3.57152e-10	8.81174e-14	0	1	1.0097e-14	0
GACACGCCAGGTTTCA-1	0.999437	0	0.000125853	0	0.000219277	0	0.000207678	1.03194e-05	0
GACACGCCATGGATGG-1	3.0882e-26	2.61913e-25	0	2.23259e-20	1.99999e-26	0	1.87146e-24	2.66075e-23	1
GACACGCGTACATGTC-1	3.05929e-12	0	0	2.02599e-12	0	0	1	0	0
GACACGCGTACGACCC-1	1	0	0	0	0	0	0	0	0
GACACGCGTCAAGCGA-1	0.999845	0	0.000134307	0	9.23448e-06	1.1538e-05	0	0	0
GACACGCGTCGGGTCT-1	0.889593	0	0.110407	0	0	0	0	0	0
GACACGCGTGTCAATC-1	3.89028e-19	0	3.73757e-19	4.25914e-19	7.07344e-19	0	3.61178e-19	1.82079e-19	1
GACACGCTCGTGGACC-1	0.999969	0	2.99766e-05	0	6.14333e-07	0	3.71132e-07	0	0
GACACGCTCTCAAGTG-1	0.99976	0	0.000156999	2.31672e-05	5.4029e-05	6.23772e-06	0	0	0
GACACGCTCTGCGACG-1	0.946438	0	0.0208691	0	0.0326932	0	0	0	0
GACAGAGAGCAATATG-1	1	0	7.19025e-22	0	7.0328e-56	0	1.28333e-55	0	0
GACAGAGAGCACAGGT-1	0.914632	0	0.0579039	0	0.00817326	0.00158328	0.0177078	0	0
GACAGAGAGGAGTTTA-1	6.64368e-05	0.000909286	0.000368717	0.000129721	8.77535e-05	4.34843e-05	0.998296	4.07428e-05	5.79707e-05
GACAGAGAGTAGCGGT-1	0.865828	0	0.125586	0	0.00858556	0	0	0	0
GACAGAGCAAGCTGGA-1	0.99994	0	5.1513e-05	3.35403e-06	5.13037e-07	0	4.85334e-06	0	0
GACAGAGCACAACTGT-1	1	0	7.45639e-08	0	7.78552e-08	0	0	0	0
GACAGAGGTATCACCA-1	0.999938	0	0	0	5.27081e-05	0	9.03439e-06	0	0
GACAGAGGTCGGCACT-1	1	2.80609e-08	1.8259e-09	5.95409e-12	8.89924e-12	0	1.46117e-11	3.01254e-12	0
GACAGAGGTTCACCTC-1	3.32815e-06	0.999992	3.08506e-06	0	7.51584e-07	0	0	0	1.2645e-06
GACAGAGGTTGGACCC-1	0.995716	0	0.0042304	0	5.39899e-05	0	0	0	0
GACCAATCAGTATCTG-1	0	3.81883e-26	0	1	0	0	9.28074e-28	0	2.91912e-24
GACCAATGTCCAGTTA-1	0.999953	0	2.05916e-05	0	4.58414e-06	0	4.91151e-06	1.7341e-05	0
GACCAATGTCTTGATG-1	1.79188e-07	0	1	0	3.62058e-08	1.45594e-07	4.54091e-08	0	0
GACCAATGTGAGCGAT-1	0.999972	0	2.13813e-05	0	2.6696e-06	0	3.61041e-06	0	0
GACCAATGTTACCAGT-1	0.715688	0	0.256604	0	0.0277078	0	0	0	0
GACCAATGTTCCAACA-1	1.35672e-09	0.000473457	5.24275e-10	5.59105e-07	7.43339e-11	1.73879e-10	0.999526	0	0
GACCAATGTTCCGTCT-1	0.811088	0	0.052254	0.0625797	0.0290417	0	0.0244146	0	0.0206217
GACCAATTCAACTCTT-1	2.15386e-06	0	0	9.60575e-07	0	0	6.76673e-07	0	0.999996
GACCAATTCCCAACGG-1	0.999855	3.86155e-05	3.59275e-05	0	1.53445e-05	0	5.10811e-05	3.63809e-06	0
GACCAATTCGTGTAGT-1	1	2.17182e-42	9.0631e-21	1.86881e-43	4.92346e-42	0	3.94233e-42	1.43596e-42	0
GACCAATTCTAGCACA-1	7.44683e-23	2.22204e-19	2.66817e-16	4.97856e-23	5.36223e-23	1.12981e-23	1	3.17832e-23	0
GACCTGGAGTTAAGTG-1	0.999997	2.24602e-08	0	0	2.17675e-09	0	2.97687e-07	4.47086e-09	2.38592e-06
GACCTGGCAATACGCT-1	2.69533e-28	8.306e-30	5.30467e-30	0	0	4.8208e-33	2.569e-31	2.06122e-30	1
GACCTGGGTATCAGTC-1	0.999995	1.65702e-07	1.09527e-06	0	2.71041e-07	0	1.84526e-07	1.58919e-06	1.66668e-06
GACCTGGGTCGGGTCT-1	0.0113956	0.038382	0.0181501	0.00418354	0.00364824	0.000536075	0.922357	0.00115003	0.000196958
GACCTGGGTTTAGCTG-1	0.751523	0	0.00032245	0	0.000318239	0	0	0	0.247836
GACCTGGTCACAACGT-1	0.999999	0	0	0	1.01747e-06	0	0	0	0
GACCTGGTCGGCTTGG-1	0.911499	0	0.0802223	0	0.00263664	0	0	0.00564251	0
GACGCGTCATACGCCG-1	0.92704	0	0.0649705	0	0.00740427	0	0.00058473	0	0
GACGCGTGTCAATGTC-1	0.999945	0	5.54889e-05	0	0	0	0	0	0
GACGCGTGTTCCAACA-1	0.807494	0	0.157552	0	0.0207094	0	0.0142442	0	0
GACGCGTTCTGTCCGT-1	1	1.88975e-12	1.63995e-14	5.01203e-14	7.32377e-14	0	1.11903e-13	0	0
GACGGCTCACAGGAGT-1	0.902277	0	0.060536	0	0.0187119	0	0.0184747	0	0
GACGGCTCAGCTGTTA-1	2.53128e-14	1.42993e-11	1.25438e-14	4.39539e-15	5.46377e-15	4.95459e-15	1	0	2.51665e-16
GACGGCTGTAAACGCG-1	1.9765e-06	0.999995	2.40913e-07	0	8.75217e-08	2.36546e-07	1.96093e-06	1.00387e-07	0
GACGGCTGTAACGTTC-1	0.9379	0	0.0481459	0	0	0.0139544	0	0	0
GACGGCTGTCTTGCGG-1	0.878926	0	0.0698922	0	0.051182	0	0	0	0
GACGGCTGTTGATTCG-1	0.00246008	0	1.2735e-13	4.64615e-14	1.67035e-13	0	2.09112e-13	4.37438e-14	0.99754
GACGGCTTCAGAAATG-1	0.882397	0	0.0684375	0	0.0417342	0	0	0.00743138	0
GACGGCTTCCTGCTTG-1	0.848742	0	0.139144	0	0.0121146	0	0	0	0
GACGGCTTCTGGTATG-1	0.999991	0	2.86095e-06	0	3.48032e-06	0	2.71653e-06	0	0
GACGTGCAGCCACCTG-1	1	0	7.68806e-25	2.56475e-46	1.04228e-45	0	3.89676e-46	0	0
GACGTGCAGCCAGTAG-1	0.999592	0	0.000385392	0	0	0	0	2.25475e-05	0
GACGTGCAGGGCTCTC-1	0.999997	1.23396e-08	1.06923e-06	0	7.63547e-07	3.15038e-08	6.99398e-07	0	0
GACGTGCCAGTTTACG-1	0.999905	0	9.54701e-05	0	0	0	0	0	0
GACGTGCGTTCTGAAC-1	0.999997	0	2.3123e-06	0	1.98058e-07	0	1.46238e-07	0	0
GACGTGCTCATGTGGT-1	0.815726	0	0.184274	0	0	0	0	0	0
GACGTGCTCTATCGCC-1	1.51108e-05	0	6.93862e-05	3.75332e-06	1.25477e-05	0	0.999894	4.98538e-06	0
GACGTGCTCTCTGCTG-1	0.999974	2.00671e-06	1.6011e-05	0	3.30835e-06	0	4.46134e-06	0	0
GACGTTAGTCATGCCG-1	0.968047	0	0.0319529	0	1.42574e-08	0	0	0	0
GACGTTAGTCTTGCGG-1	1	3.07937e-49	7.09401e-27	2.05822e-49	1.17229e-49	9.91905e-50	8.22083e-49	3.87645e-49	0
GACTAACAGCTACCTA-1	0.818201	0	0.121688	0	0.0302145	0	0.0298964	0	0
GACTAACCAGCATACT-1	0.979189	0	0	0	0.0208107	0	0	0	0
GACTAACCATATACGC-1	0.999671	0	0.0003261	0	2.7298e-07	0	2.15475e-06	0	0
GACTAACTCAGTTTGG-1	0.798072	0	0.195141	0	0.000208393	0.00657856	0	0	0
GACTACAAGGCAGTCA-1	1.36973e-07	1	1.27158e-07	0	3.30258e-08	0	6.59596e-09	1.55271e-07	8.61616e-09
GACTACAAGGGAACGG-1	0.941834	0	0.00310724	0	0.0543152	0	0.000743766	0	0
GACTACATCCTATGTT-1	1.94783e-23	1	7.40961e-25	0	2.7028e-25	7.92656e-26	4.76803e-25	1.87361e-25	0
GACTACATCGTGACAT-1	6.42203e-12	1.83684e-10	4.24874e-13	7.92839e-08	1.11039e-12	2.15014e-14	1	5.39186e-13	1.16237e-13
GACTACATCTAGCACA-1	0.999941	0	1.02065e-05	0	2.44132e-05	0	1.54111e-05	8.98468e-06	0
GACTGCGTCAACCAAC-1	0.717163	0	0.000181937	0.28264	0	0	0	0	1.54807e-05
GACTGCGTCCAGTATG-1	0	1	3.94184e-07	0	0	0	0	0	0
GAGCAGAAGACTACAA-1	2.13959e-06	0	9.1815e-07	9.01729e-06	9.87508e-07	0	6.46929e-07	8.18485e-07	0.999985
GAGCAGAAGGCTATCT-1	0.8255	0	0.16593	0	0.00799501	0	0.00057463	0	0
GAGCAGACAAGAGGCT-1	4.53269e-28	1	3.80623e-28	0	7.27698e-29	0	3.15349e-28	6.27675e-29	0
GAGCAGACAGACGTAG-1	0.821238	0	0.178762	0	0	0	0	0	0
GAGCAGAGTAAATGTG-1	6.77356e-08	1.17439e-08	2.06675e-07	1.6445e-08	3.37924e-09	2.67833e-08	0	0	1
GAGCAGAGTACCGAGA-1	0.999978	0	5.25293e-06	0	1.6653e-05	0	0	0	0
GAGCAGATCAGGATCT-1	0.840603	0	0.117942	0	0.0345078	0	0.00694757	0	0
GAGCAGATCTTTACGT-1	0.945654	0	0	0	0.0395588	0	0.0147867	0	0
GAGGTGAAGAGTCTGG-1	0.999486	0	0.000185361	7.39821e-05	9.3648e-05	0	0.00012513	3.5545e-05	0
GAGGTGAAGCAAATCA-1	0.999251	0	0.000723008	0	0	2.55739e-05	0	0	0
GAGGTGAAGGCAGGTT-1	0.999816	0	0.000172924	0	1.06593e-05	0	0	0	0
GAGGTGAAGTCCCACG-1	0.841681	0	0.115358	0	0.0282093	0	0.0147521	0	0
GAGGTGACACGGACAA-1	3.94003e-06	0	0	5.10704e-07	0	8.78708e-07	0	1.0434e-06	0.999994
GAGGTGACATAGGATA-1	3.72966e-12	0	0	0.905989	1.54617e-12	2.38299e-13	2.29361e-12	0.0361058	0.0579049
GAGGTGAGTAATCGTC-1	0.996854	0	0.00314585	0	8.90752e-09	0	3.54685e-09	8.87603e-09	0
GAGGTGATCTTACCTA-1	0.998827	0	0.00117054	0	1.25765e-06	0	1.02336e-06	2.08759e-07	0
GAGTCCGAGAGACGAA-1	0.999651	0	0	0	0.000293078	0	5.58583e-05	0	0
GAGTCCGAGCTTATCG-1	0.999665	0	0.000313808	0	0	2.108e-05	0	0	0
GAGTCCGGTCAGGACA-1	0.999515	0	0.000474241	4.42789e-06	4.89982e-06	0	1.66588e-06	0	0
GAGTCCGGTCCGAGTC-1	0.756243	0	0.185382	0	0.0583746	0	0	0	0
GATCAGTAGGGCTTCC-1	0.793297	0	0.196405	0	0	0	0	0.0102985	0
GATCAGTCAAGGGTCA-1	8.7476e-09	1	1.92688e-09	0	0	0	1.18312e-07	7.91429e-09	0
GATCAGTCACTGTTAG-1	0.999807	0	0.000139382	0	1.99503e-05	0	3.38227e-05	0	0
GATCAGTGTATATGAG-1	0.998922	0	0.000888584	0	2.44684e-05	4.40116e-05	3.74084e-05	8.30976e-05	0
GATCAGTGTCTCAACA-1	0.999957	0	3.42735e-05	3.47879e-06	5.40317e-06	0	0	0	0
GATCAGTGTTCCGTCT-1	4.16533e-24	0	4.60691e-24	1	7.83831e-24	6.24449e-25	4.30426e-23	3.77177e-19	0
GATCAGTTCATGCAAC-1	0	0	1	0	0	0	7.92543e-15	0	0
GATCAGTTCCGTTGTC-1	0.948875	0.0288706	0	0	0.0147169	0	0.00753694	0	0
GATCAGTTCGTGACAT-1	0.99974	0	0.000203032	3.6997e-06	1.01961e-05	5.13305e-06	3.79226e-05	0	0
GATCGATAGAGAGCTC-1	0.939098	0	0.0609017	0	0	0	0	0	0
GATCGATCAACGCACC-1	0	0	8.3603e-21	1	1.70011e-20	1.56684e-20	3.09327e-20	1.96988e-21	0
GATCGATCAGTAGAGC-1	1.2554e-30	0	9.40007e-31	1.99481e-24	1.15781e-30	0	1	0	0
GATCGATGTCAACTGT-1	2.15661e-05	0	0.999945	0	9.3486e-06	0	5.28604e-06	1.85617e-05	0
GATCGCGAGAGTAAGG-1	0.999887	0	0.000112766	0	1.1382e-09	0	9.24187e-10	0	0
GATCGCGAGCTAAGAT-1	3.62366e-12	0	3.35414e-14	1	6.92034e-14	3.79368e-13	5.93897e-13	2.45132e-12	7.10502e-13
GATCGCGGTAAGGGAA-1	0.999975	0	1.39153e-05	0	0	0	9.49067e-06	1.81774e-06	0
GATCGCGGTCAAGCGA-1	0.999103	0	0.00089645	0	3.28919e-08	0	9.68069e-08	2.28379e-07	0
GATCGCGTCCCAAGAT-1	5.92456e-10	0	4.45611e-10	4.9871e-07	7.32458e-10	0	6.37809e-11	5.96914e-09	0.999999
GATCGCGTCCTGTACC-1	0.999916	0	4.16574e-05	0	2.07654e-05	0	9.95952e-06	1.17997e-05	0
GATCGCGTCTTCCTTC-1	0.796143	0	0.177464	0	0.0263933	0	0	0	0
GATCGTAAGACACGAC-1	0.742224	0	0.184001	0	0.073775	0	0	0	0
GATCGTAAGATATGGT-1	0.892001	0	0.0883753	0	0	0.0196236	0	0	0
GATCGTACACCTCGGA-1	0.792514	0	0.207486	0	0	0	0	0	0
GATCGTACAGCCAATT-1	0.999857	0	0.000142415	0	0	1.15761e-07	1.97911e-07	0	0
GATCGTACATGGATGG-1	0.99922	0	0.000761975	0	1.81047e-05	0	0	0	0
GATCGTAGTTCTGAAC-1	0.999994	0	0	0	5.75637e-06	0	0	0	0
GATCGTATCATGTGGT-1	0.998692	5.98857e-11	0.001308	0	2.80726e-10	0	8.58717e-10	2.8206e-11	0
GATCGTATCCGCGGTA-1	0.999759	0	0.000214187	0	1.45714e-05	1.26364e-05	0	0	0
GATCTAGCACAAGCCC-1	7.21268e-14	0	5.11737e-15	0	4.40429e-14	3.07721e-16	8.85831e-14	9.35296e-14	1
GATCTAGCACACTGCG-1	0.87693	0	0.0471473	0	0.0759224	0	0	0	0
GATCTAGCAGGGTACA-1	1	1.57253e-08	0	6.72257e-08	8.5905e-08	0	2.02682e-07	2.30884e-08	0
GATCTAGGTCTTGATG-1	2.02856e-100	1	1.30886e-100	9.26111e-101	1.66665e-100	0	0	0	0
GATCTAGGTGGCGAAT-1	1	4.22041e-102	1.99053e-103	0	1.42216e-102	0	3.50375e-102	0	0
GATCTAGGTTGTACAC-1	0.93083	0	0	0	0.0565525	0	0	0.012617	0
GATCTAGTCTGCGACG-1	0.919767	0	0.0482187	0	0.0320143	0	0	0	0
GATGAAAAGACCGGAT-1	0.999816	0	0.00016652	0	0	1.78664e-05	0	0	0
GATGAAACATACGCTA-1	0.897874	0	0.0764955	0	0.020754	0	0.00245436	0.00242204	0
GATGAAAGTTTGTTTC-1	0.994345	0	0.00549128	0	0.000163476	0	0	0	0
GATGAAATCACGAAGG-1	0.999036	0	0.000718454	0	0.000172894	0	0	7.21975e-05	0
GATGAAATCGGAAATA-1	0.999627	0	0.00034203	0	3.10552e-05	0	0	0	0
GATGAAATCGGTTAAC-1	8.55797e-10	0	5.05531e-10	1.20333e-08	6.39695e-10	0	1.1989e-09	6.85433e-08	1
GATGAGGAGCCCAACC-1	2.84659e-17	0	3.99656e-17	1.01878e-17	2.87531e-17	1.60587e-17	4.0122e-17	5.80497e-15	1
GATGAGGAGGATATAC-1	0.996245	0	0	0	0.0037547	0	0	0	0
GATGAGGGTAAGTGTA-1	0.99993	0	7.00069e-05	0	0	0	0	0	0
GATGAGGGTGTGCGTC-1	0.999952	0	0	0	4.84664e-05	0	0	0	0
GATGAGGGTTATCCGA-1	2.357e-42	1.82956e-28	9.90902e-43	5.39014e-40	4.8088e-43	2.84015e-43	1	7.92421e-43	0
GATGAGGGTTCGAATC-1	1	0	0	0	2.56853e-07	0	1.93348e-07	0	0
GATGCTACACGAAACG-1	0.865615	0	0.098298	0	0.0360866	0	0	0	0
GATGCTAGTAGCCTCG-1	0.951135	0	0.0488648	0	0	0	0	0	0
GATGCTAGTCATTAGC-1	0.717201	0	0.226773	0	0.0297534	0	0.0262726	0	0
GATGCTAGTTACAGAA-1	0.999988	0	0	0	1.18085e-05	0	0	0	0
GATGCTATCCAGTATG-1	5.62116e-10	9.77217e-10	4.47901e-09	1.69381e-08	1.40494e-09	0	1	0	0
GATTCAGTCATTATCC-1	0.999056	0	0.000672155	0	0.000185522	0	8.58806e-05	0	0
GCAAACTAGCTTCGCG-1	0.829884	0	0.110358	0	0.059758	0	0	0	0
GCAAACTGTAATCGTC-1	0.999837	0	0.000137275	0	0	0	2.52948e-05	0	0
GCAAACTGTACGAAAT-1	0.999948	0	3.78436e-05	0	8.04899e-06	0	5.73663e-06	0	0
GCAAACTGTTCATGGT-1	0	0	0	2.47562e-09	1.90476e-10	0	2.17185e-11	0	1
GCAAACTTCAATCTCT-1	0.862136	0	0.0851269	0	0.0181601	0	0.0345768	0	0
GCAAACTTCACCTCGT-1	0.975217	0	0.0145943	0	0.00729517	0.000445224	0.00244797	0	0
GCAATCAAGATGGCGT-1	0.863818	0	0.128572	0	0.0076101	0	0	0	0
GCAATCACAATGGAAT-1	3.13113e-10	1	7.51162e-11	0	0	0	0	0	0
GCAATCACACAGTCGC-1	0.873097	0	0.107582	0	0.0193216	0	0	0	0
GCAATCACATATGCTG-1	1	0	5.09626e-90	9.37686e-94	7.3733e-93	0	1.91352e-92	3.46861e-93	0
GCAATCACATTTGCTT-1	0.882837	0	0.0665015	0	0.050662	0	0	0	0
GCAATCAGTAGAGCTG-1	1	0	1.79165e-35	0	0	0	7.02699e-36	0	0
GCAATCAGTCGGCTCA-1	0.842958	0	0.130915	0	0.0261271	0	0	0	0
GCAATCAGTGAGTATA-1	0.942994	0	0.0570062	0	0	0	0	0	0
GCACATAAGAGGGATA-1	0.831431	0	0.168569	0	0	0	0	0	0
GCACATAAGGAGCGTT-1	0.998698	0	0.00130108	0	1.05322e-06	0	0	0	0
GCACATACAACACGCC-1	1.21585e-07	0.00440296	1.59456e-07	3.51319e-07	9.13544e-08	5.42979e-09	0.995596	1.74455e-08	4.61494e-09
GCACATACAGCATACT-1	0.855864	0	0.109198	0	0.0349378	0	0	0	0
GCACATATCTTACCGC-1	4.16647e-17	6.28889e-15	8.10115e-17	3.04349e-17	9.37673e-18	2.68829e-18	1	2.04152e-17	0
GCACTCTAGATGAGAG-1	0.677433	0.192631	0.110609	0	0.0193275	0	0	0	0
GCACTCTAGCCGCCTA-1	0.999898	0	8.09397e-05	0	1.31374e-05	0	0	7.54169e-06	0
GCACTCTCAAGTCATC-1	2.42314e-12	1	0	0	1.49677e-13	1.10496e-13	4.39096e-13	1.65421e-13	0
GCACTCTCAGTATAAG-1	3.7792e-22	0	0	1.31743e-20	1.36088e-23	0	7.85928e-23	7.63806e-23	1
GCACTCTCATGGAATA-1	0.999989	0	0	0	1.0752e-05	0	0	0	0
GCACTCTGTCGCGGTT-1	0.999928	0	2.14293e-05	0	5.08803e-05	0	0	0	0
GCACTCTGTGACTACT-1	0.82899	0	0.0877553	0	0.0606251	0	0.0226294	0	0
GCACTCTGTGTAATGA-1	1	1.48489e-25	2.2658e-25	0	3.45057e-25	0	2.9588e-25	0	0
GCACTCTTCCAGAAGG-1	0.897489	0	0	0	0.0469047	0	0.0556059	0	0
GCACTCTTCGGCGCAT-1	0.896919	0.0562482	0	0	0.0178042	0	0.0290285	0	0
GCAGCCAAGAAACCTA-1	5.09015e-14	1.24477e-06	2.52741e-14	5.79316e-08	2.40672e-14	3.20405e-14	0.999999	7.48295e-15	7.4989e-15
GCAGCCACAGTCACTA-1	0.848028	0	0.133779	0	0.0181936	0	0	0	0
GCAGCCACATCCTTGC-1	0.999859	0	0.000123697	0	1.69096e-05	0	0	0	0
GCAGCCAGTCATTAGC-1	0.777917	0	0.219404	0	0.00267854	0	0	0	0
GCAGCCAGTCCGAACC-1	0.999676	0	0.000260249	0	5.02622e-05	0	1.3014e-05	0	0
GCAGCCAGTTCCACAA-1	0.957373	0	0.0263779	0	0.0162487	0	0	0	0
GCAGCCATCACTTCAT-1	1.24934e-11	7.32714e-07	1.62747e-15	2.71609e-15	1.09563e-15	2.69226e-16	0.999999	9.47668e-17	6.0158e-17
GCAGCCATCGCGGATC-1	0.936167	0	0.0584307	0	0.00281704	0	0	0.00258519	0
GCAGCCATCGCTGATA-1	0.99894	0	0.00105966	0	2.76175e-08	0	0	0	0
GCAGCCATCGTACCGG-1	0.999999	0	3.06917e-07	0	5.88501e-08	7.72218e-08	1.37074e-07	0	6.69761e-08
GCAGTTAAGCTATGCT-1	0.999981	0	1.21533e-05	0	2.29169e-06	0	4.25492e-06	0	0
GCAGTTAAGGAATTAC-1	0.999981	0	0	0	0	1.90937e-05	0	0	0
GCAGTTACAAGAAAGG-1	1	0	1.12754e-10	0	2.5379e-11	0	9.41927e-13	2.15248e-11	0
GCAGTTACACAGGAGT-1	1	0	8.51971e-14	0	1.15137e-15	0	9.86921e-16	0	0
GCAGTTACACCACCAG-1	0.792677	0	0.151928	0	0.055395	0	0	0	0
GCAGTTACACTTACGA-1	0.959701	0	0.0189382	0	0.0213609	0	0	0	0
GCAGTTACAGCGTTCG-1	0.790197	0	0.110135	0	0.0609308	0	0.0387368	0	0
GCAGTTACATGCCCGA-1	0.933707	0	0.0494288	0	0.0168638	0	0	0	0
GCAGTTACATTGTGCA-1	0.999996	0	3.52321e-06	0	8.33141e-07	0	0	0	0
GCAGTTAGTACCGTAT-1	0.999933	0	4.8857e-05	0	1.85247e-05	0	0	0	0
GCAGTTATCAGCTGGC-1	8.99878e-22	0	4.15502e-22	0	3.63672e-22	0	3.49886e-22	3.92279e-19	1
GCATACAAGCGACGTA-1	0.999956	0	0	0	0	4.44855e-05	0	0	0
GCATACAAGTCTCCTC-1	0	1	1.25474e-07	0	0	6.2095e-08	0	1.06695e-07	0
GCATACAAGTGAACAT-1	0.791335	0	0.178787	0	0.0298786	0	0	0	0
GCATACACAAGTCTGT-1	0.948307	0	0.0516924	0	3.46017e-08	0	0	1.60721e-07	0
GCATACACACCAGTTA-1	0.906786	0	0.0676834	0	0.0255303	0	0	0	0
GCATACACATTGAGCT-1	0.999737	0	0.000189591	0	7.38818e-05	0	0	0	0
GCATACAGTGCAGGTA-1	0.203304	0	0.685207	0	0.00128539	0.00484425	0.0996516	0.00570825	0
GCATACAGTTCGTTGA-1	1.79917e-05	0	6.89292e-06	2.3809e-05	0	9.9909e-06	0.999941	0	0
GCATACAGTTGGACCC-1	0.818392	0	0.10914	0	0.061405	0	0.0110628	0	0
GCATACATCATCGGAT-1	8.29046e-11	1.42346e-08	1.361e-10	2.44787e-08	4.65404e-11	1.76188e-11	1	1.2202e-11	0
GCATGATAGACTTTCG-1	1	0	2.59819e-08	0	0	0	4.04614e-10	0	0
GCATGATAGGAGTACC-1	1.46604e-08	0	3.03617e-09	0.979476	1.58325e-09	1.62104e-10	3.09742e-09	2.05854e-06	0.0205219
GCATGATGTGTATGGG-1	0.960789	0	0.0392115	0	0	0	0	0	0
GCATGATTCAGTCAGT-1	0.999977	4.0418e-06	4.17716e-06	0	2.45544e-06	2.40802e-06	9.50417e-06	0	0
GCATGATTCCAATGGT-1	0.888415	0	0.101759	0	0.00982675	0	0	0	0
GCATGATTCCAGAAGG-1	0.999853	0	9.83548e-05	0	4.84237e-05	0	0	0	0
GCATGATTCCGCGGTA-1	0.8901	0	0.109746	0	0.000154728	0	0	0	0
GCATGATTCTAACTCT-1	0.996876	0	0.00175118	0	0.000956143	0	0.00041711	0	0
GCATGCGAGACTAGGC-1	0.96862	0	0.0148799	0	0.0165	0	0	0	0
GCATGCGAGTCGTTTG-1	2.83534e-13	0	1	2.82107e-14	3.1996e-13	2.63803e-13	6.96203e-14	1.25947e-11	0
GCATGCGGTAAAGGAG-1	1	4.09241e-16	0	0	9.74999e-16	0	5.61914e-15	0	0
GCATGCGTCCAACCAA-1	1	0	2.1455e-34	0	0	1.54159e-34	1.44397e-34	0	3.18213e-35
GCATGCGTCGTACGGC-1	2.6795e-10	1	3.18945e-11	0	0	0	0	8.37139e-09	0
GCATGTAAGGAGCGAG-1	8.53144e-08	6.86743e-08	1.2571e-07	9.1665e-09	2.36176e-08	9.91502e-09	0.999999	1.72362e-07	5.96688e-09
GCATGTATCCTGCTTG-1	0.962563	0	0	0	0.0159228	0	0.0215138	0	0
GCATGTATCTCCCTGA-1	0.99942	0	0.000129592	0	0.000385233	0	6.51707e-05	0	0
GCCAAATAGAGGTAGA-1	0.862951	0	0.128022	0	0.00902797	0	0	0	0
GCCAAATCAATGGATA-1	0	3.48641e-10	0	0	1.26072e-10	2.22321e-10	1	0	0
GCCAAATCATAGACTC-1	0.999612	0	0.00014965	0	0.000156508	0	0	6.33336e-05	1.81869e-05
GCCAAATGTAGCCTAT-1	1.4964e-12	0	8.836e-14	2.99258e-14	2.66634e-14	1.40914e-14	4.28395e-14	7.27472e-14	1
GCCAAATGTGTATGGG-1	0.782288	0	0.208634	0	0.0090777	0	0	0	0
GCCAAATTCGAATGCT-1	6.97862e-16	0	3.11301e-15	1.48612e-16	4.71433e-17	0	1.47179e-16	1.44317e-12	1
GCCAAATTCTCTGTCG-1	1.37859e-13	0	7.32664e-14	0	0	2.63904e-14	0	1	0
GCCTCTAAGAGGTAGA-1	8.90898e-52	0	1	1.1644e-53	2.9463e-52	2.42934e-52	5.30128e-54	1.55191e-39	0
GCCTCTAAGATCCTGT-1	0.999899	0	5.045e-05	0	7.59673e-06	0	1.74179e-05	2.53079e-05	0
GCCTCTACACCTATCC-1	0.99974	0	0.000249875	0	1.03174e-05	0	0	0	0
GCCTCTAGTCTAGAGG-1	6.03606e-24	0	1.05447e-23	3.29254e-21	2.13709e-24	1.39262e-24	2.09594e-24	1.3372e-24	1
GCCTCTAGTCTCGTTC-1	0	0	0	2.49623e-06	2.19345e-06	0	0.999983	1.24034e-05	0
GCGACCAAGACCACGA-1	0.845577	0	0.102629	0	0.0402399	0	0.0115542	0	0
GCGACCAAGGTGCTTT-1	0.999646	0	0.000221605	0	7.29207e-05	0	5.91878e-05	0	0
GCGACCACATCATCCC-1	1	0	0	0	0	6.31469e-08	5.60637e-08	0	0
GCGACCAGTACCGTAT-1	0.850584	0.0249032	0	0	0	0.0740736	0.0415216	0.00891805	0
GCGACCAGTGGGTCAA-1	0.0473497	0	0.0153252	0	0	0.00444428	0.905829	0.0270521	0
GCGACCATCATAGCAC-1	3.23486e-06	0.999985	1.12569e-05	0	1.9306e-07	0	4.03892e-07	4.72541e-08	7.36136e-08
GCGACCATCTGTTGAG-1	2.51399e-34	1	4.59494e-35	0	3.04503e-35	6.29268e-36	6.04164e-33	4.32528e-34	2.10875e-34
GCGAGAAAGAGGGATA-1	0.999989	0	1.98774e-06	0	2.36141e-06	0	6.84338e-06	0	0
GCGAGAAAGGAGCGTT-1	0.951915	0	0.0480854	0	0	0	0	0	0
GCGAGAAGTCTCTCTG-1	0.999957	0	0	0	4.32583e-05	0	0	0	0
GCGAGAATCCTATTCA-1	0.854177	0	0.0917641	0	0.045527	0	0.00853232	0	0
GCGAGAATCGCCAGCA-1	0.643693	0	0.316877	0	0	0.00298142	0.0364491	0	0
GCGCAACCACGGACAA-1	0.999858	0	0.000141818	0	0	4.71175e-08	4.55143e-08	5.06198e-08	0
GCGCAGTAGCGTTTAC-1	1	0	1.17234e-11	0	1.20022e-11	0	2.40291e-11	1.67499e-13	0
GCGCAGTAGGTGTTAA-1	8.15076e-05	0	2.10296e-05	2.11405e-05	0	1.36749e-05	0.99983	3.27949e-05	0
GCGCAGTCACCTATCC-1	0.830995	0	0.0727564	0	0.0565406	0	0.0397083	0	0
GCGCAGTCACGAAGCA-1	0.999985	0	9.29207e-06	0	0	4.70856e-06	9.72614e-07	0	0
GCGCAGTGTCAGCTAT-1	0.999689	0	0.000149049	1.1246e-05	3.14556e-05	0	0.000119562	0	0
GCGCAGTGTTCCACGG-1	0.861459	0	0.106773	0	0	0.0216645	0.0101036	0	0
GCGCAGTTCACGAAGG-1	1.58427e-05	0.999965	1.60194e-05	0	3.17167e-06	0	0	0	0
GCGCAGTTCGCTAGCG-1	0.999992	0	3.67619e-06	0	3.31403e-06	0	7.27654e-07	0	0
GCGCCAACATCGGGTC-1	0.999999	2.06993e-07	3.98446e-07	0	9.3794e-08	0	3.87022e-07	0	0
GCGCCAAGTCAGGACA-1	0.866782	0	0.108772	0	0.011359	0	0	0.0130868	0
GCGCCAAGTTAAGACA-1	0.9872	0	0	0	0	0	0.0115097	0.00128993	0
GCGCCAAGTTCGAATC-1	0.877739	0	0.0824105	0	0.0165532	0	0	0.0232971	0
GCGCCAATCACTCTTA-1	0.0647854	0	0.935215	0	6.42303e-10	0	4.37973e-10	2.42832e-09	0
GCGCCAATCCAAGCCG-1	0.999929	0	6.8325e-05	0	1.54708e-06	0	1.34114e-06	0	0
GCGCGATAGGCCCTCA-1	0.741755	0	0.210782	0	0.00828104	0.0111175	0.0280638	0	0
GCGCGATCAGCGAACA-1	0.820667	0	0.148102	0	0.0190088	0	0.012222	0	0
GCGCGATCATTAGGCT-1	0.999506	0	0.000490809	0	7.283e-07	0	1.31621e-07	2.15168e-06	0
GCGCGATGTAGTACCT-1	5.09082e-10	6.09424e-10	3.00839e-09	1.11551e-08	6.52488e-10	2.00256e-10	1	9.41987e-09	5.83664e-11
GCGCGATGTGTAATGA-1	0.999692	0	0.000197851	0	0.000110035	0	0	0	0
GCGCGATTCGCCTGAG-1	0.999995	0	3.52519e-06	0	1.95569e-06	0	0	0	0
GCGCGATTCGTTACGA-1	0.999492	0	0.000508263	0	8.97568e-12	0	4.63065e-12	0	0
GCGGGTTAGAATGTGT-1	0.999995	0	0	0	0	4.7409e-06	0	0	0
GCGGGTTAGCAATATG-1	1	3.77575e-46	6.56006e-24	0	5.43412e-46	0	1.49311e-45	0	5.52037e-46
GCGGGTTAGTGTGAAT-1	1	0	3.91835e-07	0	0	0	0	0	0
GCGGGTTCATGATCCA-1	8.38856e-07	5.55759e-07	0	0	0	1.54673e-07	0.999998	0	0
GCGGGTTCATTAACCG-1	0.887599	0	0.029051	0	0.0302339	0	0.0531166	0	0
GCGGGTTGTAAGAGAG-1	0.999936	0	5.07856e-05	0	2.27246e-06	0	3.14622e-06	6.52041e-06	1.7509e-06
GCGGGTTTCAGCTGGC-1	0.999922	0	1.65925e-05	0	4.80095e-05	0	1.37151e-05	0	0
GCGGGTTTCAGGCGAA-1	0.958697	0	0.00126698	0	0.0344262	0	0.00560988	0	0
GCGGGTTTCGATCCCT-1	0.999994	0	0	0	0	5.75984e-06	0	0	0
GCGGGTTTCTGATACG-1	0.996369	0	0.0036036	0	2.77748e-05	0	0	0	0
GCTCCTAAGCCCAATT-1	6.93281e-06	0.999978	0	0	7.27023e-06	0	6.18837e-06	1.97375e-06	0
GCTCCTAAGGCAGTCA-1	1	0	2.26425e-07	0	1.45946e-07	0	0	0	0
GCTCCTACACGGATAG-1	3.72791e-05	0.99992	0	0	5.43703e-06	1.10944e-05	2.1519e-05	4.53304e-06	1.23236e-07
GCTCCTACACTGTGTA-1	6.4099e-15	0	0	2.6817e-12	5.76481e-15	4.42123e-15	1	1.74711e-14	0
GCTCCTACAGTCAGAG-1	4.21813e-12	0	1	6.77218e-13	0	2.30192e-12	0	0	0
GCTCCTACATCATCCC-1	0.820731	0	0.0598549	0	0.0660758	0	0.0533382	0	0
GCTCCTAGTAAACGCG-1	2.36252e-21	2.66692e-22	7.73771e-22	2.096e-22	1.86216e-22	3.27495e-22	1	0	0
GCTCCTATCCAACCAA-1	0.997037	0	0.00164433	0	0.00131839	0	0	0	0
GCTCCTATCCTGCAGG-1	0.869351	0	0.0790738	0	0.00507281	0	0.0465022	0	0
GCTCTGTAGAGAACAG-1	8.06008e-31	0	0	1	0	0	0	0	7.43448e-27
GCTCTGTAGCTGAACG-1	0.886752	0	0.0602734	0	0.0356715	0	0.0173034	0	0
GCTCTGTAGGGATCTG-1	0.978023	0	0.0219766	0	0	0	0	0	0
GCTCTGTAGGTGACCA-1	0.906226	0	0.0317619	0	0	0	0.0208682	0.0411439	0
GCTCTGTCAGGTTTCA-1	0.942609	0	0.0573231	0	6.76111e-05	0	0	0	0
GCTCTGTCAGTTCCCT-1	0.783889	0	0.187736	0	0.0283749	0	0	0	0
GCTCTGTTCCGTCATC-1	0.84749	0	0.115694	0	0.00988981	0	0.0269263	0	0
GCTCTGTTCGGTTAAC-1	0.995525	0	0.00443175	0	0	4.36906e-05	0	0	0
GCTCTGTTCTCAAGTG-1	0.99999	0	6.81814e-06	0	1.22357e-06	0	1.32266e-06	1.08898e-06	0
GCTGCAGAGACTGTAA-1	1	7.60884e-38	9.58282e-43	1.19771e-44	3.93611e-43	0	1.13775e-42	2.3964e-43	0
GCTGCAGAGGGATGGG-1	0.978173	2.8374e-08	0.0218271	8.08184e-10	1.61961e-08	0	2.74606e-07	1.17759e-08	7.76873e-09
GCTGCAGGTCCAGTTA-1	0.824842	0	0.116028	0	0.0591298	0	0	0	0
GCTGCAGGTCCGTTAA-1	0.895596	0	0.0816571	0	0.0194136	0	0.00333323	0	0
GCTGCAGGTGCATCTA-1	0.00437594	0.02298	0.00508077	0.00472106	0.00153412	0.000345932	0.960794	0.000168353	0
GCTGCAGTCACCTTAT-1	8.62559e-16	5.99392e-14	0	7.43587e-14	7.77483e-14	0	1	2.16283e-14	4.37555e-14
GCTGCAGTCCCTCTTT-1	0.932071	0	0.0473613	0	0.0205676	0	0	0	0
GCTGCAGTCTTCCTTC-1	0.79789	0	0.134279	0	0.0491051	0	0	0.0187254	0
GCTGCGAAGATGAGAG-1	1	0	4.46864e-57	0	1.07479e-57	0	0	0	0
GCTGCGAAGCGTTGCC-1	1.77218e-17	0	0	1	0	0	2.64779e-18	2.40622e-19	1.14948e-09
GCTGCGAAGGCTAGAC-1	0.999695	0	0.000279183	0	2.56081e-05	0	0	0	0
GCTGCGACAATGAATG-1	0.999982	0	0	0	9.70338e-06	0	0	8.04122e-06	0
GCTGCGACACTCGACG-1	0.999717	0	0.00028303	0	0	0	0	0	0
GCTGCGACACTGTGTA-1	0.999992	0	1.89542e-06	0	1.57565e-06	3.13832e-07	9.48036e-07	2.85731e-06	0
GCTGCGACATTTCACT-1	0.845056	0	0.139126	0	0.00565659	0.010162	0	0	0
GCTGCGAGTACGACCC-1	0.999865	0	9.6872e-05	0	2.52351e-05	0	1.27605e-05	0	0
GCTGCGAGTGACGGTA-1	2.00332e-05	0.999944	3.32235e-05	3.33178e-07	8.85127e-07	0	1.64269e-06	1.35808e-07	0
GCTGCGAGTGAGGGAG-1	3.16919e-06	0	0	2.06088e-05	9.91661e-07	0	3.82912e-07	3.55202e-06	0.999971
GCTGCGAGTGATAAGT-1	1.01539e-99	1	0	0	6.82561e-101	0	0	0	1.04576e-90
GCTGCGAGTGCACCAC-1	0.000126782	2.27889e-05	0.000176366	0.000278493	1.65035e-05	1.32815e-05	0.999245	0.000120678	0
GCTGCGAGTGGTTTCA-1	0.999965	1.14585e-05	7.51969e-06	0	4.26217e-06	0	1.15243e-05	0	0
GCTGCGAGTTAGAACA-1	0.999918	0	0	0	0	8.2161e-05	0	0	0
GCTGCGATCCGTTGTC-1	0.927162	0	0.0185239	0	0.0543137	0	0	0	0
GCTGCGATCCTGTACC-1	4.96689e-05	0.99994	1.57792e-06	0	3.005e-06	0	5.41154e-06	0	0
GCTGCGATCGCTTGTC-1	1	0	4.19758e-31	9.74834e-31	3.25249e-32	1.73748e-32	1.93188e-31	2.26345e-31	0
GCTGCTTAGATAGTCA-1	0.845083	0	0.154917	0	0	0	0	0	0
GCTGCTTAGTGACATA-1	0.974634	0	0.0199552	0	0.00541028	0	0	0	0
GCTGCTTCAAATCCGT-1	0.999721	0	0.000277114	4.35872e-07	3.84122e-07	0	6.28717e-07	4.19591e-08	0
GCTGCTTCAAGCCCAC-1	1.34363e-05	0.999976	0	0	1.19038e-06	0	9.00704e-06	0	0
GCTGCTTGTGCTCTTC-1	0.851807	0	0.0447339	0	0.0575936	0	0.0458657	0	0
GCTGCTTGTTGGACCC-1	0.99995	0	4.26019e-05	0	3.67046e-06	0	0	3.95196e-06	0
GCTGCTTTCCCGGATG-1	1	0	1.85591e-08	0	4.10581e-12	0	5.75727e-12	8.08538e-12	1.33593e-12
GCTGCTTTCTGCTGCT-1	0.999997	0	8.01673e-07	0	1.01104e-06	0	1.00152e-06	0	0
GCTGGGTAGCTGCAAG-1	0.999903	0	7.24336e-05	3.40945e-06	5.06058e-06	0	1.6502e-05	0	0
GCTGGGTAGTTCGCGC-1	1	5.81521e-27	3.89582e-27	0	9.97994e-27	0	8.88491e-27	5.05964e-20	0
GCTGGGTGTATCACCA-1	7.27757e-10	1.29152e-09	0	3.82251e-06	9.68761e-10	2.22795e-10	0.999996	0	0
GCTGGGTGTCCTAGCG-1	0.983692	0	0.0163076	0	4.15376e-12	0	7.55917e-13	0	0
GCTTCCAAGACTAGAT-1	1	4.9095e-20	0	0	5.35474e-20	0	1.28103e-19	7.28069e-21	3.40949e-21
GCTTCCACAAGTTCTG-1	0.734605	0	0.207913	0	0.0286802	0	0.00573473	0.023067	0
GCTTCCACAATGGAGC-1	0.955166	0.00177912	0.0430545	0	1.89276e-08	1.29793e-11	3.64224e-08	1.67171e-08	0
GCTTCCACACCCAGTG-1	0.0480556	0	0	0	0.0293879	0	0.922556	0	0
GCTTCCAGTGCACTTA-1	2.64967e-12	1	2.14124e-11	3.38787e-14	2.95189e-13	5.29808e-14	5.43646e-13	1.24449e-13	0
GCTTCCAGTTATCGGT-1	0.75841	0	0.206472	0	0.0233062	0	0.0118114	0	0
GCTTGAAAGCTGCCCA-1	1	2.79538e-15	5.86035e-15	0	1.59293e-15	1.55741e-15	4.92989e-15	1.98149e-16	0
GCTTGAAAGGACTGGT-1	0.922147	0	0.0504212	0	0.0274316	0	0	0	0
GCTTGAACAATGGACG-1	0.782571	0	0.162065	0	0.0269962	0	0.0283685	0	0
GCTTGAACACGGTAGA-1	1	0	1.03087e-49	0	5.55215e-66	0	0	0	0
GCTTGAAGTGCCTTGG-1	3.29e-12	1	3.73655e-11	0	1.2651e-12	0	2.53347e-12	4.95197e-11	3.47819e-12
GCTTGAAGTGTGAAAT-1	0.999887	0	0.00010011	0	1.24378e-05	0	0	0	0
GCTTGAAGTTTAGCTG-1	0.999795	0	0.000142944	0	6.24863e-05	0	0	0	0
GCTTGAATCAGGCCCA-1	0.953489	0	0.0210107	0	0.0255002	0	0	0	0
GCTTGAATCCTTTCGG-1	0.999993	0	0	0	4.23038e-06	0	3.05525e-06	0	0
GGAAAGCAGACTAAGT-1	0.999369	0	0.000630632	0	0	0	0	0	0
[truncated: 4,539 more rows]

## Sheet: Fig6d
EpiSCORE fraction of DNAm ONB samples
	Basal	Fib	Gland	Macro	NeuIm	NeuMa	Peri	Plasma	Tcell
9297949139_R05C01	0.14657	0.0127308	0.156194	0.0170461	0.487189	0	0.0743458	0.0996173	0.00630666
9376561042_R02C02	0.145363	0.0730726	0.113598	0.0379123	0.37276	0	0.110462	0.146832	0
200091640051_R02C01	0.35249	0.0402332	0.163391	0	0.295927	0	0.0913906	0.0565671	0
9007225064_R05C02	0.115724	0.0554138	0.117283	0.0675434	0.307433	0	0.0533216	0.283281	0
200091640051_R02C02	0.181905	0.031445	0.118598	0	0.532663	0	0.01383	0.12156	0
9376561042_R05C02	0.173591	0.0625734	0.0573069	0	0.512818	0	0.0956159	0.0980942	0
3998568089_R06C01	0.167373	0.0571138	0.0366648	0.0565195	0.432857	0	0.0870182	0.153146	0.00930733
9007225163_R03C01	0	0.0152749	0.200022	0	0.381859	0	0.0974711	0.305374	0
200091640051_R05C01	0.120834	0.0785446	0.081685	0.00599275	0.619093	0	0.0559182	0.0280512	0.00988156
9283265153_R03C02	0.16545	0.155791	0.024906	0	0.481654	0	0.110993	0.0612058	0
9741950120_R01C01	0.157932	0.136902	0.0371974	0.0106097	0.484983	0	0.114713	0.0576624	0
9444375028_R05C02	0.0947799	0	0.269083	0	0.149591	0.0578233	0.137453	0.170017	0.121253
9533774041_R01C02	0.109692	0.0917943	0.198519	0	0.421305	0	0.148981	0.0297089	0
9741950120_R03C02	0.117891	0.0902126	0.0533775	0.0276102	0.282641	0	0.235594	0.192674	0
9297949139_R04C01	0.103473	0.162863	0.0855146	0.0526392	0.245257	0	0.144429	0.205824	0
9878827235_R04C01	0.140315	0.142884	0.026288	0	0.272752	0	0.14603	0.271732	0
9422491056_R05C01	0.112457	0.0744116	0.133909	0	0.25945	0	0.197805	0.221968	0
9741950120_R04C01	0.140228	0.225371	0.0235203	0	0.256939	0	0.147735	0.206207	0
9721366150_R01C02	0.134077	0.134386	0.0135061	0	0.30483	0	0.1754	0.237801	0
9422491056_R03C02	0.164589	0.109404	0.11265	0.00782312	0.277558	0	0.179874	0.148102	0
9741950120_R05C02	0.129716	0.15907	0.0303813	0	0.330197	0	0.214445	0.13619	0
9422491056_R05C02	0.186053	0.0849276	0	0.0709363	0.251036	0	0.229121	0.177926	0
9741950120_R01C02	0.100236	0.0814093	0.10361	0.052948	0.356161	0	0.223441	0.0821936	0
9878827221_R01C02	0.112073	0.13392	0.183992	0	0.304968	0	0.158218	0.106828	0
9878827235_R02C01	0.161433	0.134341	0.0917298	0	0.328481	0	0.218536	0.0654794	0
9406921148_R04C02	0.146398	0.152718	0.0214066	0	0.277371	0	0.221322	0.180784	0
9741950120_R06C01	0.0701206	0.105814	0.176472	0.006295	0.339221	0	0.189325	0.112752	0
9376561042_R05C01	0.145933	0.185448	0.0151279	0	0.311674	0	0.146532	0.195285	0
200091640050_R06C02	0.115877	0.0899723	0.0647167	0	0.304497	0	0.16749	0.257447	0
200091640051_R01C02	0.195118	0.172842	0	0	0.339557	0	0.217838	0.0746446	0
9741950120_R02C02	0.109128	0.149101	0.0303488	0	0.316527	0	0.179895	0.211842	0.00315766
9297949139_R06C01	0.132301	0.0676973	0.127134	0	0.422715	0	0.125955	0.124198	0
200091640051_R04C02	0.104554	0.0538791	0.0457658	0	0.413802	0	0.224143	0.157855	0
9007225064_R02C02	0.0988383	0.117874	0.0347467	0	0.383638	0	0.187845	0.177057	0
9741950111_R05C02	0.118289	0.180913	0.022675	0	0.419029	0	0.154922	0.104172	0
9721366135_R03C02	0.11236	0.155461	0.00370594	0	0.385346	0	0.100211	0.242915	0
9741950120_R02C01	0.143965	0.176075	0.00320831	0	0.363492	0	0.126027	0.187232	0
9878827221_R05C01	0.105891	0.161662	0.0266547	0	0.306989	0	0.164715	0.234088	0
200091640050_R05C02	0.126357	0.0716517	0.0611415	0	0.39718	0	0.147691	0.195979	0
200091640051_R06C01	0.107074	0.00148205	0.1187	0	0.360305	0	0.165694	0.246745	0
9422491056_R01C02	0.192808	0.105078	0.0695851	0	0.405127	0	0.183798	0.0436037	0
200091640051_R03C01	0.138645	0.082691	0.118105	0	0.435905	0	0.134177	0.0904768	0
9878827235_R06C01	0.0974976	0.076119	0.0825178	0	0.419645	0	0.155244	0.168976	0
200091640051_R03C02	0.126577	0.108672	0.0457594	0	0.426285	0	0.190996	0.10171	0
9741950120_R04C02	0.118272	0.0248946	0.102043	0.0139281	0.420906	0	0.183789	0.136168	0
9878827221_R02C02	0.128447	0.134043	0.0440185	0.0197302	0.450401	0	0.153305	0.0700557	0
9422491056_R04C01	0.0950649	0.0938117	0.110217	0	0.361237	0	0.20699	0.132679	0
9878827235_R03C02	0.113126	0.0329275	0.100438	0.000706995	0.37668	0	0.217435	0.158687	0
9444375028_R04C02	0.0729507	0.138501	0.0970602	0.0288638	0.343913	0	0.187596	0.131116	0
9878827235_R05C01	0.105521	0.140216	0.0266804	0	0.382604	0	0.21113	0.13385	0
9878827235_R01C02	0.148284	0.153241	0.137905	0	0.384285	0	0.166281	0.0100055	0
9444375028_R05C01	0.134855	0.14673	0.0399869	0	0.386378	0	0.185423	0.106627	0
200091640051_R01C01	0.139762	0.0604942	0.0479713	0	0.389149	0	0.242576	0.120048	0
9878827221_R03C01	0.113807	0	0.162818	0.035693	0.313838	0	0.145839	0.171631	0.0563743
9407201027_R06C02	0.304991	0	0.0134732	0	0.428494	0	0.0723715	0.18067	0
9007225163_R02C01	0.222268	0	0.107717	0	0.242882	0	0.133697	0.293436	0
9878827235_R01C01	0.189116	0.0741069	0.208085	0.0319552	0.306455	0	0.0225706	0.167712	0
9878827235_R03C01	0.143551	0.036963	0.0605315	0	0.288835	0	0.15913	0.31099	0
9297949139_R02C01	0.162362	0.027569	0	0.0524664	0.191299	0	0.142747	0.423556	0
9406921039_R01C02	0.194639	0.132709	0.0178062	0.0340997	0.164436	0	0.236258	0.220052	0
9878827221_R02C01	0	0.0487472	0.15703	0.0583734	0.35299	0	0.16193	0.168072	0.0528571
9741950111_R06C02	0	0.279116	0.107997	0	0.283825	0	0.152613	0.176449	0
200091640051_R04C01	0.103054	0.0369105	0.0672818	0.0734696	0.164596	0	0.223688	0.299078	0.0319225
9422491056_R02C02	0.159336	0.224061	0.0245953	0.0156693	0.189644	0	0.258897	0.127798	0
9878827235_R02C02	0.0689482	0.155404	0	0.0862856	0	0.195521	0.240276	0.234814	0.018752
9422491056_R06C01	0.267308	0	0.143737	0	0.183934	0.128606	0.180532	0.095022	0.000861065
